# Supplementary material for: ROR2 deficit may induce the tetralogy of Fallot via down‐regulating of β‐catenin/SOX3/HSPA6 in vitro and in vivo
Source: J Cell Mol Med. 2023 Sep 25;27(22):3539–52. doi: 10.1111/jcmm.17969 (PMC10660643; doi:10.1111/jcmm.17969)
Supplement: Supplementary file 1 — Figures S1–S2: [file JCMM-27-3539-s001.zip]

Archive with 3 entries (3 files):
- suplymentery  figure 1-2.docx
- suplymentery  figure 2.tif
- suplymentery 1.tif
