# Supplementary material for: ROR2 deficit may induce the tetralogy of Fallot via down‐regulating of β‐catenin/SOX3/HSPA6 in vitro and in vivo
Source: J Cell Mol Med. 2023 Sep 25;27(22):3539–52. doi: 10.1111/jcmm.17969 (PMC10660643; doi:10.1111/jcmm.17969)
Supplement: Supplementary file 2 — Table S1: [file JCMM-27-3539-s002.xlsx]

## Sheet: 组织
Supplementary Table S1 DEGs between TOF specimen and Normal specimen
ID	TOF1	TOF2	TOF3	normal1	normal2	normal3	log2FoldChange	pvalue
VSTM2L	57.5073	40.6824	85.8287	1909.98	4721.78	811.443	-5.3347	1.95237e-15
CRYBG3	923.052	1472.07	998.929	55.5878	88.3448	53.4953	4.09858	6.43949e-15
HRH2	4633.79	3352.11	1578.79	140.627	276.939	162.871	4.04077	3.94374e-14
CYP1B1	961.216	1443.98	609.015	71.3922	45.6551	74.6303	3.9746	1.26538e-12
GTF2I	2228.86	3287.19	2092.47	148.59	373.221	237.519	3.32341	4.53152e-12
HBZ	0.815237	0	0	1299.91	900.284	17.6985	-10.8308	7.51984e-12
PPTC7	3493.47	4529.58	2288.7	48.8884	139.953	318.252	4.34621	1.04458e-11
POSTN	8365.83	8366.21	8460.24	1211.49	422.839	415.127	3.61936	3.02638e-11
SAMHD1	757.289	1781.21	2044.85	68.1129	101.242	185.083	3.69319	7.11061e-11
PLEKHG4B	27.9451	16.4507	47.8444	2672.72	4207.61	119.104	-6.23953	2.50981e-10
P2RY1	1007.97	827.604	761.122	47.6984	58.5595	121.036	3.51524	3.37629e-10
NR4A1	1269.19	1682.37	982.105	32098	91094.2	6511.67	-5.04308	4.33841e-10
GADD45G	538.997	340.135	535.748	2483.51	2930.13	3370.96	-2.63364	4.82882e-10
ASXL2	726.32	1149.37	571.902	51.0743	102.243	50.8626	3.57857	7.25263e-10
MXD3	133.919	67.8189	84.8348	2455.03	2580.75	325.895	-4.22336	1.4059e-09
PDE7B	2553.25	2865.63	1552.29	242.633	235.24	477.269	2.86822	1.42639e-09
PNCK	87.7048	191.893	181.258	3655.46	5523.79	516.659	-4.39428	1.52666e-09
OAS3	1051.21	2559.37	7506.61	80.59	76.4231	296.851	4.61423	2.10761e-09
ADAMTSL3	1106.54	2070.01	1673.48	273.124	142.928	256.067	2.85138	2.47797e-09
ALAS2	4.12775	0	0	5229.71	4153.01	5.66267	-11.0499	2.70323e-09
PCDHGC3	419.07	750.099	506.524	37.4366	27.7881	58.4698	3.75963	2.86899e-09
CHKA	329.711	360.504	350.956	3305.28	7330.31	1187.64	-3.50497	4.44257e-09
RHPN1	77.7801	59.1023	81.3466	1014.42	1102.77	343.175	-3.4924	5.10409e-09
CCNI	12364.1	12958.8	11134.4	1753.52	1350.91	2522.4	2.69589	5.12181e-09
SEMA3C	2487.81	3998.51	2607.87	300.429	179.652	630.533	3.03428	5.51471e-09
SCNN1D	95.5942	146.352	82.1577	748.15	1225.86	724.509	-3.057	6.19633e-09
DLK1	119.718	178.334	90.9869	3121.39	466.51	1562.2	-3.72554	6.55218e-09
FTCD	16.2968	16.4702	18.5703	387.589	323.586	194.995	-4.13135	9.83479e-09
GBP1	500.594	2429.55	2243.75	138.304	75.4307	214.473	3.59505	1.31756e-08
ATF3	157.829	170.559	179.463	4731.24	15788.2	389.91	-5.36252	1.41687e-08
SULT1E1	1.38778e-17	1.38778e-17	1.38778e-17	773.039	1482.95	0.31962	-12.5761	1.51744e-08
RBP1	328.194	266.49	349.209	3119.2	1577.23	1279.54	-2.66187	1.59758e-08
GPR157	262.097	326.603	150.2	5.74051	6.94511	15.7188	4.69133	1.65975e-08
CBS	40.9718	121.127	259.213	1452.04	2763.39	1067.46	-3.64796	1.8037e-08
AHSP	1.38778e-17	1.38778e-17	1.38778e-17	2273.36	521.105	0.320012	-12.8849	1.899e-08
SLC16A7	7793.38	11442.1	8201.19	1259.33	865.535	2014.07	2.72891	2.03632e-08
CRIP1	493.011	642.519	502.107	10920.9	4825.98	1753.26	-3.41745	2.3341e-08
RPS28	1437.94	916.742	2255.28	7279.34	10883.8	22663	-3.14651	2.69254e-08
PF4	0.815237	0	0	192.586	189.591	15.0585	-8.35116	3.19293e-08
DDR2	385.656	691.962	327.023	50.9261	24.8104	34.7438	3.66513	3.38493e-08
PTTG1	12.2245	29.0624	62.0472	5661.52	3436.36	49.7085	-6.46328	3.98927e-08
RRAD	5628.32	5472.49	4638.52	67004.5	51640.6	15809.6	-3.09465	5.19395e-08
NOMO2	3395.65	1415.83	2427.56	250.588	300.752	577.294	2.6817	5.8232e-08
HOPX	84.6387	99.805	176.904	509.05	1281.44	1119.16	-3.00827	6.23721e-08
RECQL	569.296	451.588	576.401	56.7	51.6123	73.2703	3.13613	6.35692e-08
FILIP1L	1518.1	1635.84	1150.08	298.109	282.888	285.512	2.31198	6.52184e-08
DOK5	980.053	587.26	609.059	121.18	83.3771	46.9545	3.11003	6.91407e-08
ITGA9	2743.06	1947.87	2121.67	430.734	593.575	263.047	2.40267	7.06416e-08
MALL	183.612	119.185	150.276	4.58823	5.95416	9.20333	4.50206	8.7243e-08
SAMD9L	352.046	1671.7	2126.23	80.5721	122.088	183.844	3.42403	9.59361e-08
COL11A1	0.644271	5.83446	3.53403	963.485	2099.35	2.99585	-8.20804	9.85827e-08
C9orf142	619.123	484.542	453.475	2486.86	2824.92	1787.74	-2.18846	9.95505e-08
REC8	76.8594	79.4485	175.163	1027	2500.35	399.242	-3.56509	1.00122e-07
HBM	1.38778e-17	1.38778e-17	1.38778e-17	1352.95	259.06	0.31881	-12.0916	1.07961e-07
PHF10	894.336	1054.38	831.849	182.478	155.836	161.462	2.47528	1.19281e-07
CDKN2D	213.065	191.872	248.436	1439.47	1171.26	885.949	-2.41928	1.20572e-07
HP	0.693341	2.91712	1.75789	882.818	1.97788	724.162	-8.13142	1.21287e-07
AHR	1865.74	2001.19	1432.98	379.691	191.565	422.729	2.41519	1.36081e-07
MFHAS1	799.456	956.505	725.76	79.4335	107.198	179.812	2.76015	1.44012e-07
DDX60	675.647	1314.1	1669.14	259.487	160.797	154.886	2.66838	1.63204e-07
TSTD2	843.003	1024.34	776.151	100.917	186.616	52.3361	2.95537	1.76483e-07
TACC3	175.7	193.816	222.796	2337.2	3117.74	391.26	-3.30241	1.83617e-07
NFE2	4.68103	5.82543	1.70368	935.935	343.434	11.0282	-6.67929	1.85423e-07
KRT18	281.534	214.157	307.668	3403.81	4599.68	489.979	-3.40161	1.93815e-07
TF	15.4374	26.1732	23.8771	712.815	83.369	556.156	-4.36054	2.03373e-07
HBP1	2164.35	1965.32	2473.56	558.806	498.28	545.622	2.04256	2.19299e-07
ENKD1	391.957	339.175	420.814	2543.44	1609.98	1330.19	-2.25061	2.203e-07
MTRNR2L2	584.164	587.287	199.679	31.7917	50.6253	36.0952	3.52739	2.23294e-07
PLA2G2A	31.0413	41.6775	34.4607	269.892	228.289	1161.17	-3.94765	2.30773e-07
NHLRC2	1564.68	2509.01	1493.97	281.164	262.04	517.314	2.39279	2.34272e-07
UBE2C	10.0031	10.6471	21.3034	2606.87	2416.97	5.66574	-6.89225	2.48114e-07
DDX21	1981.6	2197.92	1648.69	435.28	409.939	524.197	2.08956	2.48448e-07
SFRP5	39.1682	20.3443	6.96015	678.97	1310.24	75.0988	-4.9489	2.68784e-07
ELF1	1044.37	1312.15	1563.01	321.88	267.999	242.893	2.234	2.79643e-07
SLFN5	601.692	2932.5	3352.37	224.465	134.986	390.516	3.19902	3.27625e-07
PHOSPHO1	39.0448	30.0455	11.3892	1311.34	1451.18	40.3922	-5.11564	3.34754e-07
HBA2	1131.51	163.745	45.8335	70938.8	47949.2	1956.03	-6.49346	3.35441e-07
PHACTR1	1615.27	2120.4	1368.44	170.136	349.393	432.008	2.42329	3.4824e-07
ANKRD13D	399.717	364.372	460.603	1952.99	2377.26	1250.18	-2.1877	3.53882e-07
JUNB	1707.89	1807.37	1046.63	7981.98	8650.45	5973.82	-2.30894	3.77269e-07
SPATC1L	300.21	259.711	277.577	1689.97	1485.91	880.672	-2.27557	3.88384e-07
CX3CR1	82.2675	133.731	201.653	6.79715	3.96696	7.92423	4.46315	4.12876e-07
FAAH	154.114	83.3252	106.944	1943.7	865.538	348.542	-3.19492	4.16641e-07
HOMER1	2218.72	3625.41	2437.26	760.527	529.049	615.023	2.12023	4.32049e-07
CACNA1G	13.9903	11.6202	15.0376	483.936	613.431	39.0776	-4.79158	4.5718e-07
PHACTR2	2441.9	4435.58	2807.67	758.288	815.913	512.441	2.21404	4.60364e-07
DUSP5	483.778	323.663	465.016	6336.17	11942.9	667.398	-3.89581	4.67333e-07
ANKS3	320.412	325.617	285.517	1364.74	1895.86	1043.38	-2.20767	4.80946e-07
ZBED6	170.165	486.537	136.924	20.3406	13.8948	10.8292	4.12668	4.85095e-07
PPP1R14B	756.705	690.96	773.534	2948.19	2828.89	2897.48	-1.9652	5.16454e-07
BMI1	66.8365	86.2583	62.731	2.2469	0	2.58108	5.41364	5.51457e-07
PPP1R1A	2169.03	2321.96	1939.55	12751.6	7896.07	9259.39	-2.21741	5.52744e-07
KBTBD7	435.503	457.415	403.097	72.4141	35.7299	30.8885	3.21662	5.67717e-07
RASD1	370.941	325.606	442.046	6031.25	10348.8	523.323	-3.89154	6.511e-07
GHR	1150.93	1563.16	1471.04	302.664	281.894	373.441	2.12722	6.60176e-07
RASSF7	157.931	107.556	137.021	1219.51	754.369	508.504	-2.62309	7.16272e-07
MAN1A2	900.533	1396.49	688.594	205.128	203.483	116.278	2.50606	7.29799e-07
AURKB	12.6488	1.91428	7.05828	997.374	1157.37	5.67246	-6.61906	7.33406e-07
UPP1	330.632	238.391	202.391	1128.99	1773.77	933.99	-2.31356	7.8628e-07
PLPP3	8505.06	9561.12	6478.18	622.377	326.555	2000.3	3.05715	8.55724e-07
MROH7	483.72	516.53	445.529	2307.88	8312.98	1291.69	-3.04231	8.57315e-07
WDR86	6.20538	9.71051	2.57654	190.388	236.243	52.3865	-4.66859	8.8451e-07
GYPA	1.38778e-17	1.38778e-17	1.38778e-17	772.568	101.236	0.316438	-11.2088	9.20412e-07
TRIM22	813.262	1961.45	3101.33	81.7425	94.2896	403.473	3.3422	9.48117e-07
TULP1	1.48433	1.93206	3.57282	263.984	257.087	9.70816	-6.17027	9.50816e-07
KLF1	1.38778e-17	1.38778e-17	1.38778e-17	523.296	142.928	0.314847	-10.8179	1.10612e-06
TMEM252	21.6283	56.241	25.5795	1.38778e-17	1.38778e-17	1.38778e-17	8.13424	1.13903e-06
FOXM1	50.4613	55.23	80.5016	965.724	1675.51	105.782	-3.88043	1.17306e-06
ACSL1	21125.1	14094.5	13481.5	1039.52	869.504	4122.69	3.0134	1.17459e-06
CPNE5	149.905	534.994	177.607	885.396	2183.7	4871.22	-3.2024	1.17509e-06
NTHL1	403.629	272.297	491.575	1932.57	1220.88	2099.62	-2.169	1.17628e-06
EIF2AK2	674.934	1043.72	1006.93	177.962	217.381	125.585	2.38546	1.1902e-06
ACBD5	4123.42	4475.29	3608.61	679.012	541.95	1289.64	2.28194	1.19813e-06
HBQ1	1.38778e-17	1.38778e-17	1.38778e-17	405.488	169.731	0.313797	-10.6062	1.21627e-06
SELENOO	790.924	735.539	793.863	2925.54	3768.88	2405.36	-1.97136	1.2233e-06
GOLGA4	11921.5	18841.2	7157.97	2398.45	1571.27	2913.31	2.46189	1.22508e-06
C4A	1410.06	861.51	1242.08	102.116	94.2901	323.599	2.75749	1.26996e-06
CDK10	754.36	707.434	815.09	3098.96	4361.46	2130.63	-2.07452	1.39072e-06
SELENOP	1809.79	1230.74	1575.35	232.376	74.4363	391.764	2.72502	1.39467e-06
RFNG	1010.31	704.521	831.866	4707.29	3768.87	2512.14	-2.10902	1.40429e-06
FAM13B	1175.04	1594.17	1471.92	343.461	361.304	344.211	2.01501	1.41243e-06
TROAP	10.002	13.5631	18.6134	1224.08	1479.96	5.67031	-5.99225	1.42463e-06
HBG2	0.595398	0	21.5374	197560	79948.4	0.32165	-13.5994	1.49081e-06
SH3GL3	3.10646	1.92816	3.54841	280.002	634.283	3.00363	-6.67405	1.5195e-06
DIRAS3	128.285	166.696	108.688	479.573	674.96	1409.63	-2.66602	1.53262e-06
GADD45B	558.345	625.067	639.161	3351.7	4890.51	1322.34	-2.39163	1.55306e-06
RPSA	7707.09	7847.74	8969.47	75210.9	37286.7	24983.5	-2.48693	1.64438e-06
SBK2	143.95	115.319	94.5419	6.82284	5.95332	9.25702	3.98918	1.69847e-06
SPC24	51.3076	30.9888	72.5686	757.134	1052.16	131.127	-3.64383	1.81302e-06
PGR	1081.72	1362.55	1330.48	187.106	227.301	393.255	2.22508	1.81933e-06
ALB	4.85173	0	1.74135	9487.79	18.8518	8.33269	-10.4267	1.83427e-06
RUNDC3A	7.73092	14.5645	3.45096	335.43	370.244	37.7455	-4.83279	1.84351e-06
CD93	4482.62	5992.89	7235.01	1548.32	1347.94	1318.06	2.07113	1.86633e-06
OAS2	660.796	1619.34	5723.54	137.247	101.237	418.278	3.60704	1.89789e-06
SLC4A1	6.56166	0	0	3266.46	1901.81	0.32077	-9.57914	1.96876e-06
RAMP1	3539.46	1540.84	3328.44	17701.5	9804.83	16154.7	-2.37627	2.01613e-06
ZNF692	615.973	609.565	448.157	1941.71	3442.32	1661.03	-2.07344	2.03424e-06
CDK3	134.624	95.9314	96.3264	824.01	943.96	349.813	-2.69406	2.0522e-06
CLEC2D	261.319	265.535	209.477	2937.9	3221.96	331.233	-3.13947	2.09481e-06
EPB42	6.51206	0.955225	0	959.785	462.547	3.00023	-7.52822	2.09836e-06
CCDC141	3641.2	4611.94	3463.63	838.765	1118.66	345.831	2.34615	2.11697e-06
ECM2	636	1346.09	1171.37	257.198	92.3046	188.092	2.55224	2.14794e-06
PAFAH1B3	60.6773	47.4752	59.2333	1076.65	812.936	112.454	-3.57708	2.18006e-06
PTPRG	926.932	1642.64	935.261	278.797	273.957	144.315	2.32837	2.19575e-06
FAM129A	44055.9	43743.1	37858.9	5299.12	6903.48	12771.4	2.33102	2.26904e-06
HBE1	0	0	1.82686	250.361	225.324	3.00962	-7.81731	2.27854e-06
ROCK1	3957.73	5601.4	3274.42	1275.1	849.657	844.542	2.11156	2.41647e-06
UBE2S	799.458	750.073	916.764	5525.61	3745.05	2051.98	-2.19865	2.42842e-06
HBA1	64.4952	5.78333	0	8063.5	9213.25	53.7014	-7.94796	2.44646e-06
LDOC1L	2474.69	2203.72	2348	461.389	439.715	849.485	2.00541	2.61582e-06
MYBL2	9.13752	15.4895	40.8362	623.464	1560.37	29.7177	-5.07221	2.62642e-06
CEACAM19	180.615	83.3228	104.276	467.092	826.83	960.329	-2.61169	2.67624e-06
CAPN10	762.1	939.059	829.215	2806.54	4162.94	2721.49	-1.93727	2.68782e-06
NOXA1	347.71	290.727	220.953	1059.87	2040.78	944.678	-2.23439	2.69222e-06
FAM83B	1.41238	5.82187	6.22784	124.615	73.4483	86.7895	-4.37208	2.76557e-06
PLAC1	1.38778e-17	1.38778e-17	1.38778e-17	116.603	97.2782	3.01597	-9.19987	2.7836e-06
GBP4	1804.83	8887.64	3866.73	300.478	233.252	1017.2	3.23077	2.80459e-06
KLHL38	4667.79	5240.88	4715.44	614.376	154.836	1212.06	2.88409	2.91114e-06
IFIT2	546.489	969.073	3302.13	83.9514	24.8063	238.088	3.79545	3.16305e-06
RBP4	4.85173	0	1.74135	576.769	1.97782	450.717	-7.2102	3.1717e-06
IFIH1	371.507	667.686	2102.48	152.99	88.336	152.005	2.9972	3.23393e-06
KIF20A	33.3973	38.7656	35.349	1745.46	1945.49	13.6826	-5.10161	3.34228e-06
NT5M	372.548	303.319	339.462	1114.27	1771.78	1192.7	-2.00571	3.34623e-06
TMSB15A	1.43676	1.92473	7.18501	491.609	170.722	11.0413	-5.94873	3.39514e-06
EIF4EBP1	624.476	517.485	770.919	3735.85	1927.61	2118.54	-2.0241	3.40816e-06
IGSF10	831.238	2016.73	715.983	158.646	29.7693	205.093	3.17916	3.41849e-06
HN1	206.832	215.136	231.622	2270.18	1233.79	459.26	-2.59966	3.43137e-06
CRACR2B	701.486	626.029	737.294	1880.53	2376.26	4096.44	-2.01595	3.53806e-06
CDCA3	6.83987	16.483	16.8329	997.342	991.607	7.01036	-5.62181	3.58951e-06
ERAP1	2718.9	2868.53	1886.48	516.927	560.812	856.243	1.95052	3.64049e-06
THOC6	297.126	236.452	249.279	1293.29	1596.09	693.947	-2.19395	3.665e-06
PILRB	572.426	577.586	391.57	1660.61	2880.51	1618.3	-1.99823	3.68324e-06
FUT11	637.73	789.83	379.169	53.3549	134.01	45.6074	2.95083	3.70347e-06
NT5C3B	533.518	435.114	537.501	2516.26	1856.15	1387.56	-1.93488	3.72196e-06
CAPS	230.206	249.063	176.758	1090.38	887.376	872.517	-2.11865	3.80516e-06
RDX	4011.39	5149.79	3879.13	867.158	681.906	1452.46	2.11942	3.86286e-06
PLK1	19.2867	49.451	28.2556	872.673	884.406	51.0811	-4.21588	3.88609e-06
ANKRD6	771.437	1000.12	757.59	145.133	129.033	238.557	2.30295	3.93789e-06
GCK	144.061	39.7024	109.637	2665.74	1634.8	124.453	-3.91276	3.95526e-06
ACSL3	1676.63	2717.36	2318.83	496.517	543.939	750.905	1.90596	4.00469e-06
AMY2B	526.499	516.526	513.614	1906.58	4024.97	1252.92	-2.20633	4.0661e-06
RBP7	652.474	636.692	703.698	7864.98	2787.2	1541.13	-2.61296	4.09115e-06
RBL2	1841.56	2480.9	1956.35	486.305	741.471	433.709	1.91725	4.47992e-06
CMPK2	238.495	505.839	2617.96	31.8593	36.7198	139.423	4.01298	4.48947e-06
NPIPB15	119.745	142.465	100.736	659.722	1147.45	383.15	-2.59252	4.52456e-06
TUBA1C	631.381	830.512	1101.57	5058.66	4323.73	2142.69	-2.16857	4.59272e-06
CYR61	692.108	992.371	601.092	7087.74	21463.8	982.222	-3.69155	4.68415e-06
RB1CC1	4607.88	6830.21	4052.38	1509.76	1007.48	1261.99	2.03517	4.69914e-06
TRMT1	636.177	627.975	530.389	2045.96	2901.35	1641	-1.87618	4.78981e-06
ACER2	118.118	188.989	131.691	12.477	9.92334	14.6126	3.55813	4.90647e-06
TMEM74	490.762	256.786	585.296	79.2665	55.5839	40.2186	2.92526	4.91759e-06
RHBDL1	97.9639	124.056	78.6262	573.572	919.147	368.443	-2.62908	4.94812e-06
CPED1	969.034	980.727	807.091	194.986	165.76	265.32	2.13902	4.99557e-06
NXPH2	1.38778e-17	1.38778e-17	1.38778e-17	315.881	90.3211	0.310641	-10.1052	5.06369e-06
ELMSAN1	1886.72	1889.74	1732.69	512.354	566.771	512.307	1.7912	5.18526e-06
CERS5	398.948	396.358	400.461	2192.12	2655.19	778.063	-2.23383	5.33408e-06
SLC25A39	1287.86	1269.51	1467.51	5956.44	6948.15	3552.68	-2.03165	5.51588e-06
CDS1	37.1732	76.5714	67.2011	803.729	2799.13	57.7372	-4.33576	5.67446e-06
HBG1	0	0	4.56038	1266.91	484.382	0.319035	-8.51943	5.71897e-06
PCDHGA2	161.773	193.833	98.9342	4.63395	14.8922	13.2693	3.77838	5.90949e-06
KALRN	5400.47	5303.87	3747.38	937.456	1183.17	1525.96	1.98666	6.04188e-06
SFRP2	3.30847	0	0	213.942	79.4039	13.7229	-6.39431	6.13743e-06
EGFL8	357.699	463.238	337.666	1702.49	2270.06	930.072	-2.08116	6.33257e-06
BIK	2.31301	3.88921	0.832139	86.0577	57.5689	41.5611	-4.64815	6.40134e-06
STAT1	2772.32	5928.93	11356.5	1461	661.061	1309.93	2.54703	6.6884e-06
CPD	1903.77	2425.65	2201.25	702.745	538.975	674.998	1.76859	6.72942e-06
AUP1	1635.55	1429.41	1390.57	6295.35	7271.74	4058.25	-1.9839	6.87326e-06
GSDMB	101.116	104.667	75.0935	633.64	1122.63	241.811	-2.82923	7.04155e-06
ATG16L2	457.298	440.937	404.865	1414.63	2349.47	1238.14	-1.94045	7.30991e-06
GADL1	51.648	14.5119	18.4934	1.38778e-17	1.38778e-17	1.38778e-17	7.84534	7.39544e-06
GRM1	1381.16	1630.99	1593.92	382.747	35.7248	69.6945	3.23692	7.41833e-06
NPPA	557.368	1520.5	3620.35	261878	141514	440.552	-6.14702	7.55005e-06
MT1G	1.38778e-17	1.38778e-17	1.38778e-17	2065.76	0	8.34667	-12.4548	7.57528e-06
INHA	560.753	700.677	272.184	40.8891	107.21	34.9389	3.06175	7.59052e-06
C19orf48	309.562	210.278	308.545	2198.87	2144	460.611	-2.53514	7.61453e-06
XKR4	25.6209	45.5814	11.3877	1.38778e-17	1.38778e-17	1.38778e-17	7.81079	7.66583e-06
UPK3B	0	5.85408	0.836692	1139.74	17.8584	29.7325	-7.42815	7.73737e-06
ITGA1	884.105	1661.04	1547.97	336.645	410.937	220.322	2.07902	7.82073e-06
IZUMO4	57.6132	43.602	42.4013	353.646	276.93	382.803	-2.81456	7.9158e-06
PLSCR1	443.083	808.215	1636.51	191.528	106.202	194.675	2.55193	8.07592e-06
NPR3	2932.64	4467.54	4327.38	186.027	124.066	1055.62	3.10233	8.38733e-06
NT5C	717.87	609.558	560.447	2979.87	2622.43	1448.98	-1.90092	8.5644e-06
PIM1	331.997	537.867	327.931	4199.58	9139.81	408.598	-3.52043	8.81183e-06
VWCE	27.3468	17.4357	14.0861	281.039	268.995	101.697	-3.45909	8.92154e-06
MDK	685.043	757.821	1340.3	30203.8	28357.4	431.24	-4.40555	9.21563e-06
MT1X	111.382	28.0721	91.9712	369.669	197.517	3663.37	-4.18984	9.22446e-06
ITGA2B	9.32206	13.5864	4.34098	222.132	316.646	32.4071	-4.37125	9.37803e-06
PSMG3	255.846	216.097	299.716	1132.33	969.762	935.212	-1.97605	9.49169e-06
LUC7L	783.075	1249.18	746.078	3580.72	6924.33	2449.5	-2.22118	9.49287e-06
MYL6B	888.952	685.141	834.531	4307.13	2122.16	2628.09	-1.9106	9.56342e-06
NCOA2	2155.01	2606.88	1826.38	780.925	596.547	553.725	1.77012	9.80929e-06
PHGDH	361.581	374.065	455.303	2747.49	2877.53	622.023	-2.39085	9.83735e-06
ANGPTL2	3399.36	3705.83	3161.3	814.974	353.356	1173.61	2.13251	9.86416e-06
ASB18	610.884	163.75	206.782	30.626	24.8115	41.2194	3.34112	9.92515e-06
KRT1	1.38778e-17	1.38778e-17	1.38778e-17	109.929	182.649	0.306587	-9.63207	1.02217e-05
VGLL4	1150.98	1291.81	1141.27	352.49	361.305	217.645	1.94293	1.04785e-05
KLF11	2354.21	1804.45	1654.88	687.974	483.39	499.009	1.79909	1.05296e-05
ZBTB48	454.99	402.172	370.382	1573.27	1904.79	1068.74	-1.88881	1.06473e-05
MRPL23	1746.83	1333.47	1143.9	5998.37	4039.85	6123.01	-1.93559	1.06605e-05
PURA	2657.54	2406.27	1241.98	497.637	551.881	626.932	1.91123	1.07117e-05
MSH5	42.7449	36.8147	52.1873	426.253	1127.6	85.7735	-3.6337	1.07191e-05
MAP3K5	2647.34	2806.51	2054.46	335.609	314.646	978.633	2.20515	1.0822e-05
ATRX	5757.39	8291.62	3237.25	1312.59	1215.92	1556.72	2.08111	1.08257e-05
AKAP9	4581.45	8161.77	2131.3	1030.34	1186.15	787.218	2.30776	1.0892e-05
TGFB1I1	1098.1	1091.2	1205.83	12671.1	10119.5	1442.46	-2.83532	1.10439e-05
IGFBP6	675.88	407.002	669.24	2764.5	1502.78	2258.47	-1.8965	1.12455e-05
TK1	81.5504	117.264	121.133	1071.11	1506.76	155.143	-3.09349	1.15362e-05
SDR9C7	1.38778e-17	1.38778e-17	1.38778e-17	33.9211	26.8008	10.9487	-7.60679	1.15598e-05
EZH2	45.7323	70.7404	99.9712	853.549	1929.62	81.7646	-3.7244	1.16561e-05
LPAR3	503.995	398.29	433.163	68.0278	98.2716	44.2517	2.66108	1.1678e-05
TP53I13	1384.34	1084.41	1402.09	5622.03	4682.06	3840.74	-1.86941	1.17129e-05
CCDC80	2700.13	4479.19	2563.66	1051.78	388.097	821.717	2.10709	1.17642e-05
PIP5K1B	3457.65	3696.13	4291.14	1131.18	561.802	1225.81	1.97145	1.17942e-05
LSM7	729.614	421.541	509.179	3326.65	1437.27	1874.4	-1.9988	1.21027e-05
HELZ2	1475.9	2024.43	5065.72	506.722	654.119	705.63	2.19816	1.21658e-05
GPAT2	495.625	228.689	240.397	996.41	1329.08	1884.75	-2.12461	1.22578e-05
PREX2	644.58	1193.94	1014	182.544	204.472	277.339	2.10215	1.22894e-05
ATAD3B	369.351	459.356	412.836	1561.95	2171.8	1014.08	-1.93513	1.25261e-05
DHRS7C	99.4003	144.391	206.94	1152.84	180.643	3763.72	-3.49825	1.26688e-05
COMMD4	962.11	643.468	744.34	2956.1	2573.79	2366.61	-1.74827	1.27167e-05
SASH1	2003.28	3293.97	2453.19	810.431	628.308	812.384	1.78361	1.27887e-05
FOS	98.5106	815.07	330.579	9444.06	9455.44	563.342	-3.96722	1.31421e-05
PCED1A	554.524	514.588	469.397	1866.86	2521.19	1218.17	-1.86535	1.35383e-05
MADCAM1	6.36704	2.89891	1.70932	375.02	304.73	3.00625	-5.91091	1.38322e-05
BOD1L1	3508.26	5010.26	1592.93	744.719	981.677	600.465	2.11912	1.39957e-05
FAM167B	86.3355	61.0376	94.6193	422.819	429.791	524.201	-2.50569	1.40867e-05
DUSP2	73.9078	65.8953	60.0848	1021.06	548.903	147.126	-3.10025	1.41326e-05
LNPEP	582.421	944.888	567.504	167.736	133.005	146.779	2.22602	1.42632e-05
C1QL1	97.8419	231.645	120.179	817.234	935.025	541.805	-2.35105	1.44019e-05
AGER	134.506	166.692	122.844	1020.08	1143.47	285.838	-2.52952	1.4635e-05
MFSD10	979.908	965.218	929.108	4766.23	4242.34	2086.66	-1.94861	1.46893e-05
IFT43	491.59	380.849	335.006	1626.52	1497.82	1188.73	-1.83627	1.49682e-05
PCYT1A	1528.19	1646.5	1407.36	346.906	549.899	413.602	1.80538	1.51522e-05
FBN1	2332.93	6585.04	5184.02	1539.1	650.144	619.202	2.32783	1.5726e-05
TBC1D3L	191.995	290.738	243.102	1303.47	1470.03	536.578	-2.18911	1.61947e-05
IQGAP3	14.6052	44.6108	22.9454	921.564	2246.25	7.00527	-5.2651	1.64757e-05
CCDC84	267.653	159.887	179.426	723.223	1347.95	668.522	-2.17333	1.71282e-05
RPL12	10641.5	7606.43	9320.41	86881.2	29652.7	25879.9	-2.36898	1.71981e-05
RPL18	11041.2	9903.2	8130.46	94027.8	35928.9	23796.3	-2.40275	1.72521e-05
SLC25A29	1505.75	979.745	1078.5	5529.14	8776.51	2428.22	-2.23108	1.73834e-05
FAM193B	1001.68	1046.63	907.881	3602.23	5710.39	2317.42	-1.976	1.74514e-05
CSMD1	7.36688	0	0	443.128	584.647	3.00267	-7.08964	1.74623e-05
BLOC1S1	1141.79	715.18	810.635	3581.77	2415.97	3240.29	-1.79167	1.78256e-05
RDM1	1.38778e-17	1.38778e-17	1.38778e-17	68.9974	54.5958	3.01539	-8.4251	1.78691e-05
ACBD7	5.40654	7.76209	4.37921	308.139	237.233	8.36925	-4.94913	1.78837e-05
APOOL	1568.61	1862.61	1508.14	294.779	249.135	657.257	2.04057	1.78935e-05
SAPCD2	21.7426	23.257	22.9777	448.905	1106.76	16.3699	-4.52347	1.83662e-05
ARHGAP33	261.27	348.888	220.073	1885.01	3949.54	335.234	-2.89326	1.88019e-05
BLM	27.1491	27.1249	40.714	151.99	284.875	336	-3.01897	1.92456e-05
OXR1	1681.34	1975.99	2190.67	625.685	523.094	668.298	1.68637	1.96516e-05
SAMD9	176.281	677.391	1390.79	83.8203	14.8806	98.4275	3.50786	1.97767e-05
COX6A1	1559.28	1477.87	1799.92	8385.41	5949.6	4071.6	-1.92795	1.98283e-05
C14orf80	144.722	93.0186	121.991	520.32	942.97	415.098	-2.38301	2.02229e-05
MT2A	913.834	694.831	892	3602.26	1544.47	7927.44	-2.38602	2.03499e-05
RADIL	307.98	250.986	313.841	2001.69	2612.51	391.255	-2.51934	2.04193e-05
GFI1B	1.38778e-17	1.38778e-17	1.38778e-17	153.919	85.3632	0.303421	-9.34342	2.04284e-05
FOXN4	2.48388	0	0	48.7782	104.234	12.3719	-5.85942	2.06005e-05
CLEC2L	1.38778e-17	1.38778e-17	1.38778e-17	18.2282	64.5334	8.34175	-7.95038	2.11009e-05
ST8SIA6	562.172	1015.63	645.311	213.016	117.122	144.154	2.22804	2.11473e-05
PAPLN	60.6374	81.4202	42.3644	551.931	470.49	223.063	-2.75365	2.1467e-05
MST1	130.637	118.222	142.34	1207.06	1155.38	200.491	-2.71078	2.14679e-05
THOC1	307.912	388.613	338.573	1695.7	2777.28	577.987	-2.28668	2.14885e-05
RNF169	533.464	655.115	528.629	82.8138	157.828	92.1739	2.36485	2.15127e-05
SLC25A30	8610.82	10065	7036.9	1292.25	911.193	3214.44	2.24682	2.16059e-05
LOC100129940	3.89737	0.951617	5.3561	112.099	82.3859	29.6766	-4.40141	2.16754e-05
TGFA	159.174	1368.44	332.299	73.5683	15.8738	59.9355	3.63584	2.17235e-05
PCDH17	678.032	816.938	1383.61	276.479	219.364	100.346	2.26982	2.20908e-05
LGALS3	4800.08	3937.43	4081.59	20994.3	12533.5	14416.7	-1.90302	2.21868e-05
ASPSCR1	808.855	676.424	674.498	2044.84	2479.5	2250.49	-1.64903	2.22325e-05
CDCA7L	4006.87	2564.22	2920.84	770.78	1168.29	384.497	2.02972	2.25689e-05
STX10	794.839	716.159	687.759	2793.99	2230.35	1955.77	-1.66636	2.25915e-05
ESPN	11.733	8.71718	7.02813	289.96	158.814	28.4029	-4.09846	2.26041e-05
COL15A1	8653.44	17312	17377.6	4401.27	3400.62	3065.66	1.99572	2.29863e-05
RABEP1	2167.41	2984.83	2275.49	728.849	627.316	915.02	1.7096	2.30905e-05
CCDC130	914.617	782.056	776.163	2603.64	3809.58	2013.21	-1.76864	2.31717e-05
CDC20	40.3762	31.9623	65.5001	1636.57	1234.79	17.6933	-4.38574	2.37523e-05
RSAD2	421.255	933.209	5219.7	53.4085	34.7324	317.907	4.01569	2.38552e-05
TCP11L2	1012.59	1209.45	648.809	301.421	221.348	137.643	2.11875	2.45066e-05
SPAG5	35.6326	49.4168	76.9938	1059.8	1922.67	25.7048	-4.21132	2.45825e-05
STAT4	51.2098	84.3205	74.2624	725.417	1171.27	99.1141	-3.2481	2.47914e-05
NDNF	307.202	279.095	284.646	50.9806	35.7304	45.3668	2.71896	2.47935e-05
PDZD2	7521.22	10419.7	5740	2582.03	2034.81	1769.02	1.89068	2.50363e-05
CDC25B	432.364	387.627	563.172	2595.6	2553.94	779.405	-2.09962	2.57292e-05
WBP1	1436.45	1182.29	1396.78	4953.31	5242.88	3608.64	-1.78141	2.61446e-05
RASD2	242.655	191.87	248.425	762.914	1903.8	576.577	-2.24709	2.62066e-05
TMUB1	1239.75	936.14	898.147	4363.86	3692.44	2560.14	-1.78792	2.63704e-05
IGF1	531.779	1515.71	691.258	207.402	110.172	226.649	2.33125	2.67955e-05
ZBTB26	90.8925	140.529	113.144	4.62654	11.9126	13.2145	3.51952	2.68595e-05
P2RX1	58.5114	49.4357	9.59994	877.405	3096.91	15.017	-5.08083	2.71067e-05
FYTTD1	2995.68	3529.45	3762.48	910.222	793.078	1333.82	1.7603	2.75178e-05
TMEM71	804.979	668.672	620.562	2682.98	4673.13	1311.65	-2.04913	2.78056e-05
GIPR	108.114	88.1785	105.201	494.243	928.083	300.443	-2.51309	2.83464e-05
GNRH1	45.0897	56.219	33.5352	300.382	348.402	245.59	-2.72648	2.86839e-05
NUF2	6.02442	18.4162	24.8414	965.552	749.411	5.6749	-5.11524	2.86953e-05
NOSIP	1653.51	1000.09	1292.45	6397.3	3853.24	4184.88	-1.87092	2.89574e-05
TEK	1598.93	1776.35	1707.07	350.312	304.721	709.342	1.89787	2.91941e-05
TMSB10	7367.29	5775.81	7025.45	52237.5	22022.6	17082.2	-2.17915	2.95668e-05
FAM64A	2.26244	1.92634	5.36749	402.239	354.361	0.315647	-6.25051	3.06987e-05
ABCC9	3743.8	6184.79	4531.56	1652.57	1167.29	1284.71	1.81669	3.08904e-05
CLIP4	2645.76	2978.04	2377.15	320.881	247.148	1086.56	2.27418	3.09127e-05
RPL13	31821.7	23865.9	22508.5	207914	67171.7	85787.3	-2.20632	3.0937e-05
WASHC2C	1105.06	1308.28	1322.53	421.597	384.135	191.029	1.90492	3.0946e-05
ZDHHC12	188.313	103.675	144.086	870.448	653.125	491.1	-2.20631	3.09916e-05
UBXN11	367.936	269.401	262.523	1000.89	1247.69	981.909	-1.8433	3.12485e-05
PSRC1	24.7151	53.309	54.8505	513.378	471.485	129.757	-3.06594	3.12634e-05
AVPI1	337.584	242.263	280.225	1709.18	1184.16	628.603	-2.03326	3.12831e-05
FAM50A	1476.9	1094.1	1441.87	4606.48	5084.06	3851.38	-1.75459	3.25664e-05
CCHCR1	701.58	449.647	548.971	1588.06	2728.64	1532.93	-1.78232	3.2844e-05
DLAT	7352.42	8764.51	9163.95	1780.76	1640.75	3306.7	1.90984	3.30483e-05
HEMGN	2.3983	0	1.77259	348.864	187.6	0.313245	-6.88045	3.33638e-05
NME4	1858.83	1305.36	1223.47	4388.88	5681.6	5002.54	-1.78028	3.34796e-05
TRIM58	8.5187	11.6386	7.02978	572.305	624.349	1.66113	-5.44118	3.35148e-05
PPP1R16A	3101.56	2409.17	2614.97	12463.7	6634.48	10369.2	-1.85846	3.40113e-05
LIMCH1	10635.9	14692.5	9056.04	1438.49	1548.44	4431.04	2.21274	3.42128e-05
DTX3L	808.598	1536.01	3340.95	435.257	310.678	504.146	2.18526	3.42644e-05
FXYD6	2614.61	2468.28	3637.87	22329.5	22051.4	4070.43	-2.47397	3.50859e-05
SLC6A13	68.5425	43.5977	45.9346	395.549	378.179	228.326	-2.66059	3.52669e-05
PRKAR2A	3957.81	4087.66	2684.76	846.767	904.25	1367.17	1.78302	3.5427e-05
PPBP	4.77795	3.88271	0	129.117	124.079	16.3887	-4.91437	3.58171e-05
PDPK1	1920.91	2194.04	1964.32	573.583	792.091	589.716	1.636	3.58674e-05
CLCNKB	204.55	120.146	246.703	1359.03	2067.58	261.859	-2.68963	3.62008e-05
C17orf99	1.38778e-17	1.38778e-17	1.38778e-17	101.664	23.8165	3.0155	-8.44732	3.64986e-05
KLF9	5458.71	5538.38	6841.6	617.867	653.12	2352.55	2.29972	3.65928e-05
IL12RB1	20.0331	48.4635	52.2108	0.0199193	0	2.45863	5.45264	3.66098e-05
GCC2	1749.86	2174.67	1025.4	477.204	521.112	412.31	1.81058	3.66176e-05
FBXW11	2736.76	2786.15	2523.02	537.353	611.434	1169.6	1.79547	3.66656e-05
GPNMB	38572.3	25182.9	29462.3	5542.76	2128.11	10474.1	2.36106	3.70308e-05
NR1D2	2991.89	2080.64	2911.15	899.983	847.673	819.133	1.63699	3.7042e-05
PPARA	6315.02	7057.94	5044.28	1809.05	1934.56	1754.27	1.74402	3.71212e-05
IL1RAP	501.65	517.503	342.062	97.4512	58.5586	95.9889	2.43297	3.72136e-05
KIF5B	10293.8	11212.5	8781.12	3157.88	2554.93	3229.6	1.75998	3.73343e-05
RPL3	11126.7	11340.4	10572.2	70900.3	50520	21883.3	-2.11681	3.73899e-05
LUC7L2	320.379	287.811	402.271	70.2271	46.6491	52.0978	2.57806	3.73909e-05
BOK	291.671	221.912	271.398	1002.01	1305.26	676.554	-1.9259	3.79311e-05
DTYMK	345.323	266.49	338.592	1461	1197.07	784.607	-1.85642	3.80593e-05
PIF1	22.5862	14.5217	22.1132	381.88	381.161	35.0772	-3.74341	3.83801e-05
MBP	4424.61	2959.62	1519.56	166.753	98.2581	879.539	2.95972	3.93675e-05
TNC	291.413	1186.21	714.288	184.638	109.183	74.9488	2.56953	3.94679e-05
EPN2	1951.28	2093.25	1617.75	457.992	737.499	578.999	1.67358	4.02386e-05
SIVA1	1204.71	920.632	1060.84	4856.89	2643.27	3348.42	-1.76738	4.07278e-05
KEL	6.1117	11.6381	9.72454	320.598	230.284	13.7186	-4.34238	4.23811e-05
CLIC6	2001.22	710.32	1504.64	4.67879	22.8214	226.962	4.04732	4.29293e-05
MEX3A	32.5483	56.22	44.1916	835.36	1402.55	20.3695	-4.08231	4.31994e-05
PTPN11	4547.98	6502.65	5313.06	1142.62	1401.54	2090.18	1.82012	4.4376e-05
LIME1	172.731	139.547	108.681	622.295	811.944	449.754	-2.16092	4.43933e-05
PARP14	1020.91	2537.09	3937.63	549.777	685.882	616.339	2.01667	4.45847e-05
SPAG4	59.1559	44.5696	47.7171	247.158	399.026	281.558	-2.61133	4.46487e-05
FGL2	621.243	1109.62	1081.2	91.8975	34.7323	283.43	2.77823	4.48109e-05
C2orf88	762.791	1340.27	1292.49	188.242	210.426	427.874	2.03897	4.51613e-05
PLXDC2	1314.22	2150.44	1729.17	655.097	395.048	512.296	1.7329	4.55169e-05
DUS1L	1329.92	1067.94	1149.23	3097.87	5421.55	3587.23	-1.77097	4.55903e-05
ARID5A	878.111	584.352	707.216	2066.45	7342.22	1531.77	-2.33393	4.59772e-05
PGLS	704.593	746.206	639.132	3504.6	1788.65	1741.06	-1.75079	4.61036e-05
ZNF808	376.42	464.214	221.81	76.9839	33.743	52.0777	2.70438	4.62731e-05
BSCL2	648.631	533.964	603.792	1875.91	1860.12	1668.91	-1.59693	4.64733e-05
DHDH	0.815237	0	0	50.8556	31.7629	8.34134	-6.23062	4.65151e-05
UBE2T	160.981	103.673	203.387	1039.34	1117.66	300.506	-2.39153	4.69698e-05
RNF175	4.43753	28.1173	31.9128	436.279	393.071	64.4221	-3.78777	4.71147e-05
IFI44L	803.116	2121.33	7445.65	70.4236	37.7098	580.555	3.91149	4.73703e-05
RBM6	1829.89	2501.25	1870.6	6734.07	13438.7	4773.33	-2.00807	4.74282e-05
NEK5	7.58333	31.0431	17.661	1.38778e-17	1.38778e-17	1.38778e-17	7.26065	4.89247e-05
MT1E	570.402	209.304	179.365	1214.07	696.792	4685.58	-2.78116	4.9001e-05
LMOD3	11284.7	10291.8	6589.55	1819.31	1612.96	3686.84	1.98428	4.94096e-05
INHBA	1158.1	1365.48	265.964	122.422	203.491	32.388	2.95804	4.94277e-05
PRSS50	4.84889	1.93255	0	38.6046	76.4358	38.8488	-4.4393	5.04633e-05
WISP2	40.6324	19.3664	19.3906	138.399	134.986	510.291	-3.29557	5.07325e-05
HMCN1	684.305	1198.8	552.45	224.399	144.915	208.082	2.07638	5.09603e-05
NR3C2	1444.18	1628.09	1372.89	502.106	277.921	530.823	1.76208	5.13214e-05
RPS3	10866.2	9798.53	11742.7	84168.8	31911.8	27064.5	-2.14307	5.14378e-05
HCFC1R1	1305.12	773.324	900.806	3671.34	2352.44	4117.95	-1.76692	5.1782e-05
MOSPD3	434.034	279.085	364.217	1710.35	1351.91	819.317	-1.84864	5.1802e-05
COL16A1	894.256	1473.04	1156.31	5473.64	13266	1721.25	-2.5377	5.27969e-05
NNT	18037.4	21104	22314	4107.8	3526.68	8207.77	1.9558	5.29712e-05
PROB1	3881.63	2836.54	3064.05	693.767	765.286	1400.42	1.77468	5.33679e-05
FAM69B	1347.78	1162.91	1324.29	5046.25	5970.45	2661.6	-1.83453	5.34637e-05
TLR3	72.8884	207.398	222.842	0.0663804	0	13.8973	5.12034	5.35216e-05
SLC25A27	386.542	266.485	410.219	1420.24	1632.82	789.978	-1.85337	5.39441e-05
TESMIN	10.0301	10.651	16.8478	205.062	182.64	44.3871	-3.51205	5.40275e-05
NBEA	1728.86	1860.67	1364.91	389.983	443.687	674.809	1.71591	5.40396e-05
LY6H	0	3.91004	0	333.116	321.606	0.314732	-7.31998	5.42903e-05
TMEM44	262.897	207.378	235.144	913.612	1468.05	520.547	-2.04011	5.49093e-05
CNIH2	0.65981	4.86393	2.64113	53.3192	111.181	23.013	-4.46881	5.51095e-05
F2R	1192.11	1591.25	2034.22	606.333	467.511	275.054	1.83576	5.65592e-05
OMD	162.337	492.328	346.542	61.1248	21.8308	49.3165	2.91816	5.68896e-05
SCRN3	1022.64	1205.56	1102.38	246.034	324.577	402.742	1.77478	5.71005e-05
RPL35	10549	7397.11	6121.02	64462	20366	24612.6	-2.18499	5.72142e-05
FAAP20	1239	1001.08	680.639	4228.95	2919.21	2606.79	-1.73962	5.72818e-05
GYPB	1.38778e-17	1.38778e-17	1.38778e-17	153.794	40.6911	0.299518	-9.04595	5.73062e-05
APPL1	2947.48	3527.52	3128.6	948.743	664.04	1324.46	1.70935	5.73167e-05
RNF6	822.751	1035	952.987	303.752	236.235	268.166	1.79796	5.74646e-05
C4orf32	1761.52	1777.32	1502.83	555.419	530.043	593.622	1.58619	5.76043e-05
ADCK5	396.674	284.902	360.686	1172.03	1402.54	925.951	-1.74736	5.76379e-05
SPTA1	7.23711	1.92538	0.81659	301.221	128.042	5.69456	-5.39695	5.8653e-05
BIRC5	13.0081	26.1515	62.9422	1530	1062.08	9.68	-4.66669	6.02729e-05
REC114	6.29464	2.89425	4.4062	91.7107	64.5181	33.6234	-3.76164	6.04666e-05
VMP1	914.603	707.429	925.598	4101.04	15830.9	936.87	-3.03394	6.06844e-05
ALDOC	7109.1	5827.17	6348.27	18051.9	20078.2	28821	-1.79562	6.08664e-05
B3GAT3	434.766	365.343	381.888	1344.3	1226.84	1155.32	-1.65611	6.11985e-05
DMD	8832.46	10719.2	6836.21	2499.35	3056.19	2318.6	1.74458	6.17628e-05
DDX11	142.314	123.066	150.295	587.249	2216.48	211.167	-2.85757	6.25296e-05
CCNB2	13.0306	27.1303	44.3116	1111.72	664.045	12.3586	-4.39794	6.28561e-05
SPACA6	215.557	138.571	125.48	501.093	1365.82	472.49	-2.28517	6.30365e-05
HSPB1	54723.8	46798.7	31652.9	235809	110807	166358	-1.94556	6.34482e-05
CETP	59.0692	63.9596	62.7596	276.625	309.687	433.401	-2.45371	6.4156e-05
PLCL1	4097.69	5559.72	4875.46	939.723	666.023	2051.26	1.9908	6.54795e-05
IER2	1431.74	1796.72	1123.56	3206.73	4781.32	8976.14	-1.96261	6.5985e-05
CDKN3	55.9358	58.1394	73.4023	842	549.897	100.444	-2.99041	6.62275e-05
VWC2	3770.33	3285.23	4212.46	725.506	640.217	1655.09	1.89952	6.63554e-05
HES1	713.249	627.009	378.29	1543.86	2318.7	1730.27	-1.70213	6.68945e-05
TLR7	32.4828	62.991	85.8337	0.0349595	0	4.938	5.10103	6.87076e-05
RPL13A	32670.1	29204.7	31826.3	258317	78961.7	82912.6	-2.1649	6.96255e-05
CCS	684.369	532.019	833.688	1864.63	1655.64	3135.99	-1.69859	6.98107e-05
ULK4	50.4758	81.4231	45.9161	1634.07	273.948	95.1119	-3.49119	7.01314e-05
PLEKHJ1	1620.79	1227.83	1468.38	4714.15	4363.44	4455.61	-1.64824	7.02034e-05
HOMER3	450.967	553.349	730.265	2418.79	1915.7	1308.86	-1.70193	7.17932e-05
HES6	31.8378	22.2695	49.587	178.031	339.472	214.875	-2.81526	7.19813e-05
ZNF281	734.977	763.656	442.83	156.428	184.624	121.547	2.06775	7.26755e-05
MYOG	6.19649	4.83471	7.98265	228.799	174.699	9.71217	-4.41335	7.32353e-05
SLC1A3	904.436	977.817	1006.04	3734.87	7702.53	1541.13	-2.16778	7.48714e-05
TRIM10	1.38778e-17	1.38778e-17	1.38778e-17	134.548	40.6919	0.297283	-8.89619	7.50739e-05
AFG3L2	8366.61	8068.7	8831.55	1890.72	2070.55	3470.84	1.76547	7.55086e-05
ATXN1L	1204.64	1359.65	1213.77	314.036	450.638	428.195	1.6629	7.61719e-05
NPIPB11	73.9279	70.7475	46.7923	250.616	990.624	192.438	-2.90223	7.61961e-05
PTH1R	412.975	380.852	365.971	1158.48	805.979	2430.13	-1.92114	7.67569e-05
CD274	907.531	1087.33	1023.71	342.287	241.197	314.821	1.74854	7.6978e-05
LRRC75B	274.668	172.488	159.958	1182.19	1550.44	313.865	-2.32633	7.75333e-05
NMU	1.38778e-17	1.38778e-17	1.38778e-17	150.372	33.7422	0.298364	-8.96733	7.7539e-05
M6PR	1623.84	1560.24	1718.57	530.492	566.77	570.965	1.5551	7.76925e-05
KCTD19	0	0	0.907789	43.0872	84.383	3.01564	-6.71539	7.81528e-05
NAA10	972.152	865.398	880.486	2699.97	2083.45	3402.91	-1.59035	7.86523e-05
ZNF428	660.296	495.196	666.577	2087.85	1568.29	1779.6	-1.5765	7.86954e-05
SNRNP70	4514.62	4589.64	3846.42	12640.6	20626.1	11465.9	-1.78828	7.87593e-05
SMC2	1434.01	2208.59	1589.47	514.603	700.776	276.415	1.8093	7.89016e-05
HIPK1	1996.32	2760	1958.11	826.295	790.104	645.773	1.56921	7.90951e-05
MUC22	77.1346	46.5054	43.2646	0.0349595	0	4.938	4.98334	8.1093e-05
AMER1	658.75	640.575	482.636	131.516	169.735	130.816	2.04283	8.12611e-05
SOWAHC	430.057	487.461	370.373	113.27	53.595	84.0674	2.35886	8.18739e-05
SH2B3	2885.36	2735.76	1874.98	436.489	547.908	1125.52	1.82931	8.22036e-05
SLFN12	93.2466	131.806	105.181	9.12855	12.9033	15.9094	3.11201	8.30234e-05
PQBP1	1047.61	806.279	931.768	3255.33	2198.59	2861.44	-1.57747	8.32115e-05
MT3	67.6646	47.4697	76.9443	567.757	386.118	193.729	-2.57619	8.42283e-05
PPP1R3A	5453.29	5893.08	5528.76	340.16	65.5024	1517.14	3.13353	8.54208e-05
SCN2B	2327.69	2525.47	1922.74	600.789	459.565	1021.56	1.70292	8.54336e-05
TTC4	710.839	645.414	640.026	2602.46	3454.23	1079.53	-1.83777	8.55955e-05
EPSTI1	206.612	609.543	1777.17	79.4078	39.6962	190.223	3.06698	8.57355e-05
CHTF18	328.959	335.307	310.278	1424.86	3995.2	369.917	-2.57043	8.61829e-05
TAZ	1283.27	1083.45	994.51	2739.69	3654.73	3867.22	-1.61001	8.66961e-05
NPIPB3	34.7496	225.85	106.933	566.845	1953.44	352.532	-2.96615	8.89259e-05
IGF2R	5939.32	7338.97	7288.9	1709.35	2170.8	2539.85	1.67969	9.01766e-05
PCGF5	2782.55	4043.08	3666.99	1272.86	656.098	1243.21	1.72594	9.05794e-05
DMAP1	1151.08	761.696	960.941	2294.23	3548.52	2914.83	-1.60737	9.08905e-05
PTPRB	2604.43	5123.64	3287.71	1178.82	1086.89	1136.6	1.69486	9.16525e-05
KBTBD4	301.81	215.128	250.168	44.1964	25.8025	51.8888	2.65277	9.2312e-05
RPS19	9309.3	7087	6094.51	65318.9	18546.6	19551.4	-2.20104	9.27656e-05
GDPD5	230.124	276.191	305.012	1176.55	1607.01	485.903	-2.01058	9.33003e-05
TNFRSF25	349.123	447.727	400.46	1194.71	1244.71	1220.64	-1.61192	9.36463e-05
ZNF205	818.229	583.386	612.61	2631.88	2089.41	1478.27	-1.62166	9.36767e-05
CUX2	0	7.809	0	148.556	439.737	5.68976	-6.22906	9.51606e-05
GPRC5B	4838.13	5088.73	4771.14	1151.69	1552.41	1926.17	1.66648	9.54395e-05
NT5E	227.664	368.242	810.827	37.492	21.8297	114.11	3.01906	9.64682e-05
PRND	10.8187	15.5123	12.3598	778.606	880.438	0.318891	-5.40756	9.72598e-05
RACK1	15894.9	13179.7	15546.7	94019.9	52926	29871.3	-1.98644	9.73868e-05
EXD3	277.689	220.947	224.521	612.16	1040.24	931.111	-1.83616	9.82931e-05
SVEP1	818.817	1526.35	887.528	295.816	123.075	363.952	2.0464	9.85611e-05
LRRC45	251.112	305.263	358.065	915.895	1402.54	823.237	-1.78047	9.90779e-05
FGB	1.38778e-17	1.38778e-17	1.38778e-17	1164.64	0	0.317727	-11.623	9.91e-05
TNNT1	2127.1	2282.24	1033.35	3032.21	10080.8	11021.3	-2.14861	9.9277e-05
HIST1H1C	1004.1	836.329	624.072	2175.27	1622.88	9355.92	-2.41585	9.95167e-05
SETD7	3780.43	4387.11	3622.76	947.655	1046.19	1663.29	1.68893	9.97223e-05
MRPL14	768.367	611.487	891.141	2707.86	1510.72	2914.68	-1.65086	9.97979e-05
KCNQ5	4.78045	1.92837	1.72559	241.31	238.229	0.312278	-5.76742	0.000100195
MRPL27	1091.18	854.736	874.289	2961.8	1977.24	3817.74	-1.63426	0.000100567
GATA1	1.57395	0	1.78707	212.841	109.185	0.307894	-6.42522	0.000100636
SWAP70	1833.05	1986.65	1617.76	641.556	539.968	698.973	1.5319	0.000100895
MIIP	506.314	398.289	477.379	1595.92	1350.92	1234.05	-1.59666	0.000101104
HBB	1312.78	158.898	22.8554	18133.2	5996.25	2984.53	-4.18117	0.00010256
SURF2	373.387	235.476	293.486	1135.73	873.479	1008.53	-1.7408	0.000102638
TMCC2	153.19	108.521	198.08	1653.62	1453.16	135.132	-2.81681	0.000102682
FER1L6	46.0396	28.0949	22.0341	0.0199193	0	2.45863	5.12605	0.000103012
PYROXD2	408.929	713.262	719.636	1979.13	4841.88	1084.88	-2.10183	0.000103984
USP18	103.961	161.809	842.796	17.1065	21.8327	58.2309	3.50777	0.00010457
CCDC12	1200.82	977.811	1066.14	3501.31	2890.43	3014.9	-1.53537	0.000104632
CDH13	9363.64	11274.5	7630.97	2268.13	1353.89	3898.94	1.91033	0.000105832
GLI4	545.271	470.984	280.16	1218.54	1568.3	1423.4	-1.69895	0.000107068
GINM1	1549.17	1448.79	1851.2	479.505	550.888	618.926	1.55586	0.000107247
FGA	1.65296	0	0	1981.88	0.985391	0.31934	-9.95405	0.000108215
ZFAND2B	418.426	359.529	378.355	1173.17	1251.66	1093.95	-1.60512	0.000110188
TRAPPC1	1785.73	1183.26	1224.36	4489.73	3631.89	5167.85	-1.66388	0.000110779
ZNF821	131.403	96.892	177.752	827.406	1029.32	240.483	-2.36778	0.000111048
SLC24A3	457.965	758.817	555.153	132.579	159.813	39.0349	2.41529	0.000111293
RDH14	546.765	617.328	297.834	42.0461	41.6829	146.164	2.66899	0.000111616
PIDD1	402.056	422.526	388.074	955.597	1683.44	1196.67	-1.66113	0.000111884
GDPD3	95.6183	107.571	99.8841	438.678	553.869	373.657	-2.17125	0.000112993
SLC12A2	891.146	1448.81	1163.38	391.04	280.9	404.151	1.70297	0.000113248
TMEM223	909.218	587.258	753.192	2415.43	2233.33	1874.39	-1.53553	0.000113465
RPS2	23524.3	21579.8	18886.6	166591	69462.6	41346.4	-2.11603	0.000113594
CBWD6	28.895	19.3753	14.9684	82.8656	235.249	193.375	-3.00702	0.000115484
RMND5A	11014	10767.6	10628.8	3748.41	3857.22	2713.52	1.65105	0.00011583
INTS11	2295.81	1895.54	2359.51	6123.1	6895.54	7040.86	-1.61444	0.000115882
EMC9	251.094	289.751	429.707	1130.08	1183.17	909.912	-1.73139	0.000116526
MAN1B1	1043.67	952.614	1153.68	3289.35	2996.64	2725.45	-1.51629	0.000117748
KIF22	1429.58	910.942	774.356	2849.61	3035.35	3773.81	-1.63235	0.000118777
RAB9B	1262.92	1756.01	1449.81	493.067	339.462	597.497	1.64412	0.000118896
METTL26	1486.34	918.692	932.617	4232.39	2555.92	3948.61	-1.68538	0.000120187
ESF1	1278.59	1376.13	770.806	363.847	290.827	385.485	1.71956	0.000120603
LGI4	479.055	550.454	397.773	1339.8	1473.01	1427.41	-1.57067	0.000120645
SVIL	28939.4	35186	25762.6	7109.26	9486.21	10670.6	1.72102	0.000120864
CSNK1E	11.5434	6.75716	32.8839	1.38778e-17	1.38778e-17	1.38778e-17	7.12401	0.000122418
CLCNKA	11.694	13.5795	5.22661	158.655	220.364	25.7322	-3.71379	0.000122453
ARHGAP4	499.988	637.668	636.515	1308.12	2920.21	1512.91	-1.69426	0.000122629
FOXC1	911.616	695.811	410.107	176.818	137.968	182.723	2.01966	0.000123693
DGCR6	1511.88	840.183	1927.27	4974.86	3707.33	6176.3	-1.79562	0.000123951
PCSK4	44.3293	44.5787	37.9837	262.964	302.743	178.947	-2.54938	0.000125068
PER3	2505.83	1525.34	2601.76	484.081	922.122	707.048	1.64991	0.000125452
TRIP11	1787.14	2562.31	1303.88	573.572	629.303	662.986	1.5991	0.000126466
LOC728392	245.775	202.533	228.959	1295.44	725.583	540.511	-1.91853	0.000126796
XIRP2	49391	45852.8	30222.6	750.524	702.747	10690.9	3.36893	0.000127132
SORBS1	44661	35474.8	27345.9	9737.77	8035.03	13548	1.77891	0.000127489
IPO7	7294.9	8637.57	7266.77	2519.74	2271.05	2817.37	1.60846	0.000127633
CCNA1	0	2.92147	1.76987	252.551	158.816	0.310778	-6.38359	0.000128178
NPFF	41.2554	38.7652	28.2383	249.343	202.487	205.503	-2.59739	0.000128228
TFR2	4.578	2.8879	11.6064	356.686	92.3056	11.0481	-4.56524	0.000129733
ZAK	24544.6	27249.1	20131.3	4846.83	3541.56	10320.8	1.94279	0.000130629
ITGAV	6993.89	9424.47	8369.19	2553.74	1559.36	3293.46	1.74281	0.000130936
CTSO	790.798	1351.9	1239.43	307.139	90.318	382.575	2.11685	0.000132305
SPC25	6.1042	14.5574	7.92164	245.85	238.228	12.3839	-4.10082	0.000132862
TMEM163	121.316	112.41	120.223	1827.09	2130.11	36.3789	-3.49467	0.000133139
ACCS	264.469	199.624	221.877	529.435	1257.62	783.141	-1.90497	0.000133565
ATAT1	158.583	200.606	186.528	768.574	2102.33	243.18	-2.51209	0.000133819
DDX58	398.727	619.227	2333.24	248.205	200.502	196.18	2.37688	0.0001341
DDX56	1094.23	1077.63	1054.64	3242.92	4856.76	2181.33	-1.67191	0.00013478
SIRT6	391.973	330.453	388.094	1372.61	1259.6	852.614	-1.64952	0.000136468
KL	143.759	177.338	258.205	29.4474	35.7379	10.9601	2.91815	0.000136844
ZNHIT1	2246.1	1504.02	1880.34	8977.08	3996.17	6144.47	-1.76344	0.000137654
MPST	2163.67	1470.11	1727.39	6919.87	4086.5	6215.1	-1.68342	0.000137736
RPL29	16168	11071	10745.4	106786	34105.5	28298.5	-2.15515	0.00013795
AZIN1	2447.41	2644.66	2795.33	1143.63	748.412	859.165	1.51943	0.000138263
FICD	76.2772	60.0783	54.7724	4.56028	1.9806	9.07551	3.5941	0.000139179
ILKAP	567.715	521.367	597.614	1539.29	1698.33	1550.16	-1.5049	0.000139425
RPS24	9412.59	11599.1	10417.5	68529	21069.8	33523.6	-1.9699	0.000140797
CENPF	50.346	161.867	110.501	2096.92	3442.32	19.018	-4.10469	0.0001424
ARHGEF39	15.4731	19.3803	22.1219	176.824	276.942	55.0561	-3.1507	0.000143542
GPR34	59.7412	110.488	98.1391	5.66652	0	10.3205	4.04638	0.000143609
FAM178B	10.0546	14.5462	9.69057	157.447	118.119	48.3391	-3.22602	0.000143886
ARMC12	1.57253	1.94488	0	48.5921	22.8264	16.2541	-4.51444	0.000144259
FRMPD4	321.158	389.584	297.003	31.8224	19.8448	94.1331	2.78882	0.000144339
COL14A1	1745.82	2823.95	3030.52	956.569	824.847	291.148	1.87398	0.000146092
MZF1	594.186	551.413	510.064	1659.42	1937.54	1244.79	-1.54798	0.000146198
MT1F	3.79498	7.7641	5.28735	224.109	17.8581	62.9365	-4.14731	0.000146373
NEU3	314.227	298.483	229.802	62.292	54.5932	32.2324	2.49417	0.000146668
NPIPA1	231.631	278.121	454.481	743.67	2198.6	880.651	-1.9871	0.000147257
AFP	1.38778e-17	1.38778e-17	1.38778e-17	839.333	0	0.316227	-11.1509	0.000148411
GNPTAB	1956.71	2226.99	1566.47	527.119	463.537	888.197	1.61414	0.000148438
CDK5RAP3	1801.2	1737.59	1451.55	4008.05	5748.11	5421.37	-1.60464	0.000148526
GBE1	2655.05	2659.19	3502.59	561.158	465.52	1421.57	1.8489	0.000148869
CPLX3	1.52079	1.93747	1.75876	4.67442	1.97772	560.205	-6.65948	0.000150428
C9orf16	969.128	867.347	452.538	2838.22	1588.14	3186.79	-1.73343	0.000150843
TTC37	2767.06	3315.29	2612.3	1060.94	781.167	1171.18	1.5289	0.000151337
RAC3	60.0201	25.1736	45.0836	461.217	383.143	104.417	-2.86019	0.000152594
TMOD3	673.375	1146.45	935.307	291.301	286.859	245.549	1.74116	0.000153465
APOC2	8.70278	1.91811	5.29283	959.501	4.9553	16.3804	-5.91515	0.000153852
BBX	2625.58	2978.05	1609.76	1003.07	678.931	685.786	1.60697	0.000155765
HPX	12.4504	9.68162	12.379	262.701	90.3214	37.7208	-3.48584	0.000155889
TXLNB	11764.5	11044.8	9722.62	3713.29	3251.73	3768.55	1.59972	0.000156225
ARHGEF6	3586.04	3345.32	3272.69	394.582	676.944	1593.61	1.9371	0.000156589
ZFP91	3716.65	4630.35	3353.12	1102.92	1167.29	1583.34	1.60231	0.000156839
CCNB1	93.2624	97.8724	123.794	1399.64	830.8	92.4426	-2.88146	0.000157434
SAPCD1	163.398	95.9232	138.794	493.115	898.304	373.759	-2.14726	0.000157584
IER3	1028.29	547.523	650.616	2673.86	2987.71	1483.66	-1.68197	0.000157599
PIGQ	940.275	785.93	851.317	3017.29	2993.66	1639.72	-1.5695	0.000158872
TXNIP	85107.7	21895.7	40587	12485.3	10302.1	13229.3	2.03486	0.000159942
PPP1R15A	3103.78	4148.71	3555.59	22787.4	15583.7	5472.44	-2.02024	0.000160525
MGST1	21.7335	24.2268	23.8639	144.066	42.6727	620.745	-3.52412	0.000161146
AMIGO1	441.746	463.232	348.267	38.6333	23.8148	127.418	2.72271	0.000161263
APOA2	1.65296	0	0	3629.96	0	0.320391	-10.8311	0.000163198
SCAND1	1882.92	1254.97	1452.45	7436.67	3194.16	4842.5	-1.75293	0.000163959
GUCY1A3	4423.58	5462.81	4267.22	1584.62	1278.46	1840.84	1.58928	0.000167249
ASB11	3645.97	3573.07	2072.11	778.741	473.46	1384.33	1.81753	0.000168143
SHC2	1097.29	1180.36	1392.38	5966.58	6071.69	1794.58	-1.9142	0.000169087
ARID4A	1398.37	1550.57	751.345	427.305	382.147	340.267	1.68592	0.000169854
FNDC4	46.6057	49.4189	59.2508	500.848	283.88	151.05	-2.58853	0.000170333
RPL37	5699.92	4439.43	4164.67	36013.9	12762.8	10045.3	-2.0399	0.0001704
UTP14C	786.185	1073.77	934.42	277.718	211.418	354.705	1.72779	0.000173634
SHISA7	1.38778e-17	1.38778e-17	1.38778e-17	36.0443	4.95593	12.1816	-7.1793	0.000175145
TSPEAR	0.679482	5.85439	0	21.6754	34.7346	140.664	-4.8643	0.000175817
LPIN1	2836.3	3105.96	2614.96	591.761	557.832	1420.29	1.7358	0.000176073
EEF1D	12197.7	9660.92	9399.07	39934.8	22867.3	40956.5	-1.73092	0.000176446
DPM2	365.569	296.537	292.59	1107.4	1070.02	823.215	-1.65165	0.000177
CSNK1A1	3341.74	4540.22	4471.48	1398.71	829.802	1647.34	1.67245	0.000177015
DPY19L2	1613.78	1563.16	1153.62	7854.96	8515.46	1850.64	-2.07293	0.000178565
PTPRC	170.203	263.601	245.771	11.4617	31.7626	50.3497	2.85711	0.000179018
PARP9	702.824	1588.34	2913.94	429.613	356.337	568.146	1.9426	0.000180234
PPARGC1B	2097.48	2764.85	1301.22	683.5	595.553	767.001	1.59092	0.000180467
SLC2A3	409.771	487.453	565.81	3520.58	5875.17	304.547	-2.72882	0.000181392
SLCO2B1	1107.41	1176.48	1329.61	96.4833	122.082	523.509	2.28436	0.000181553
GRM8	234.927	158.918	202.439	3.53171	10.9136	41.9852	3.39359	0.00018268
MX2	419.706	579.486	4083.72	78.3223	24.8062	335.288	3.534	0.00018286
GTSE1	34.2236	27.1241	35.3708	555.358	785.151	13.7006	-3.80217	0.000182921
KIF12	1.38778e-17	1.38778e-17	1.38778e-17	57.4608	5.9481	6.99111	-7.58259	0.00018357
FAM198B	4805.38	6983.32	6647.09	2336.08	2006.03	1739.66	1.59984	0.000183837
KIFC1	20.0566	37.7966	46.9155	797.901	1019.4	8.34848	-4.11817	0.000184075
KRBA1	1155.73	951.648	890.194	2059.62	4273.12	2794.82	-1.60631	0.000184689
FNDC10	63.7982	56.2039	52.13	251.72	145.903	725.074	-2.70196	0.000184734
TSTD1	544.51	321.725	389.836	3159.92	1266.54	710.029	-2.03141	0.000186295
NME3	1099.76	780.112	853.074	2850.71	1783.68	3598.96	-1.59064	0.000187177
FBXL3	1736.56	2055.45	2187.12	787.713	317.623	764.266	1.6775	0.000187383
CEND1	12.3346	8.69883	30.1981	144.023	387.126	48.4054	-3.49034	0.000188429
ARFGEF2	2203.17	3512.99	2240.11	936.266	974.726	879.17	1.51152	0.000189318
SSPN	3552.53	4316.36	3948.99	1777.2	908.218	1091.32	1.64569	0.000189777
LRRTM2	3.6704	25.2214	20.3684	1.38778e-17	1.38778e-17	1.38778e-17	7.06925	0.000190111
ST6GAL1	6633.14	5876.6	5397.91	2006.28	1749.94	2286.42	1.56736	0.000190113
CARHSP1	1102.83	764.602	1095.34	6068.49	3299.38	1630.48	-1.89212	0.000191287
C21orf58	101.061	80.4192	139.736	524.843	1071.02	193.799	-2.47685	0.000191967
OSGIN2	749.691	650.253	875.223	173.481	187.598	287.958	1.80995	0.000193903
C17orf49	1205.52	812.09	1012.21	3637.29	2722.68	2390.67	-1.52993	0.000194133
PCDH7	6285.45	8502.87	4284.86	1594.86	2581.74	1634.28	1.71455	0.000194456
ZNF710	3064.32	2721.23	1012.99	407.008	945.949	465.733	1.90177	0.00019486
UBXN1	2892.35	2241.51	2525.69	9855.57	6394.28	7084.97	-1.60707	0.000197334
FABP1	0	0	1.82686	952.682	1.97781	0.316874	-8.8101	0.000198302
RPLP0	16410.5	13293.1	15731.5	102350	38331.9	34286.8	-1.94521	0.000199324
DPH7	688.228	816.952	714.286	1713.88	2552.95	1874.35	-1.46829	0.00020136
NMNAT2	240.953	469.061	334.148	78.1668	33.742	79.9146	2.44387	0.000201703
PLP2	853.966	706.465	702.786	2937.93	2773.31	1268.92	-1.62478	0.000202177
DSG1	43.2637	5.7853	7.8563	1.38778e-17	1.38778e-17	1.38778e-17	7.27231	0.000208499
MT1H	1.38778e-17	1.38778e-17	1.38778e-17	338.354	0	3.01277	-9.85387	0.000208742
KRBA2	860.971	892.547	499.404	277.621	176.679	157.574	1.87969	0.000211114
AHSG	0	0	0.907789	1280.25	0	0.318078	-10.0037	0.000215367
HMGB2	1782.51	1289.85	2093.44	12495.4	12135.4	1634.55	-2.34602	0.000216965
UTS2R	209.27	244.234	69.7215	0.0743654	0	17.8063	4.82369	0.000217041
RAB24	925.461	736.5	1101.55	2873.36	2184.69	2609.33	-1.47199	0.000217584
TUBA1A	3096.79	3688.38	3645.78	14097	11088.3	7494.64	-1.64752	0.000218735
ERN1	145.413	205.471	85.6626	5.78626	19.8533	25.1128	3.09656	0.00021962
RPS19BP1	1467.65	886.709	1056.4	4486.28	2118.19	4643.54	-1.72121	0.000219816
ENPP2	233.261	255.839	274.059	48.7501	39.7008	57.2834	2.38719	0.000220226
NPAS4	1.38778e-17	1.38778e-17	1.38778e-17	29.5384	89.3506	0.287132	-8.3367	0.000220251
FAM180A	1344.74	1744.41	248.278	129.098	1.97758	126.454	3.69405	0.000221491
SMCR8	1133.09	1424.58	998.036	350.277	281.892	513.394	1.6345	0.000225232
ATP11A	6825.17	8260.59	6265.15	2102.62	3055.21	1056.83	1.78032	0.000225637
MYL6	6083.21	7845.82	6266.92	40795	17198.6	15262.6	-1.85887	0.000227655
SLC38A1	12106.6	17483.5	13852	4909.1	5551.57	3357.87	1.65241	0.000227883
GNPTG	972.15	789.804	968.026	2967.43	3058.18	1773.1	-1.51424	0.000228522
ASPG	781.815	473.881	285.448	1633.37	2124.15	1327.49	-1.72182	0.000229478
CARD19	493.2	332.392	277.528	1461	1134.53	895.282	-1.66139	0.000230905
STMN1	1653.38	1263.68	2291.49	16497.7	14497.8	1254.36	-2.63026	0.000230941
BAD	1240.51	952.614	974.184	3511.51	1933.56	4180.59	-1.60333	0.000233459
LLGL2	266.032	217.073	197.103	1195.77	1364.82	311.192	-2.07741	0.000235067
LMBRD2	174.116	301.412	164.374	35.1558	38.7114	34.7353	2.55476	0.000236941
ZBTB38	3183.08	5153.67	3513.14	1521.11	1141.48	1306.03	1.5781	0.000237494
MYL7	57162.6	74319.1	45908.1	459122	365876	61987.5	-2.32199	0.000240282
FRRS1	124.361	118.217	189.245	27.1439	11.9061	22.6518	2.80243	0.000240869
CCNA2	27.8307	50.3929	66.3738	732.112	714.673	32.3979	-3.35163	0.000241032
TGFBI	3406.26	4709.81	5603.96	1781.8	1223.86	1547.46	1.59133	0.000241498
UEVLD	348.391	345.964	364.221	66.9214	82.3852	86.6768	2.16409	0.000241722
CDK1	57.4323	56.1904	120.341	1489.19	991.602	31.0498	-3.42239	0.00024403
KLF7	1330.62	1998.3	975.02	504.389	371.226	518.882	1.62592	0.000244252
TMEM255B	89.2942	157.002	152.076	539.548	637.246	437.694	-2.01852	0.000246391
TBX20	1066.94	1850.03	884.851	339.978	385.132	57.7506	2.27826	0.000247097
TLL2	447.959	437.061	409.289	2079.81	998.544	1008.69	-1.65856	0.000247228
MUC20	100.618	32.9253	41.4842	344.574	305.717	321.528	-2.46906	0.000248999
MSLN	0	5.83054	5.34894	608.167	39.695	3.0067	-5.84023	0.000249471
ESPNL	24.7959	21.3024	46.9513	59.096	429.802	286.771	-3.05407	0.000253029
TMEM191B	1.54352	2.92186	0	14.881	10.9102	151.03	-5.21427	0.000253667
CDHR3	3.70516	18.4451	9.70195	201.599	127.052	37.7151	-3.51125	0.000253956
ANO1	874.007	1607.74	1346.39	260.787	333.509	565.338	1.72324	0.000254228
IL2RA	27.0522	53.3049	61.0513	0.0349595	0	4.938	4.74133	0.000255107
GABBR2	6.25769	1.91872	7.11316	38.6162	62.5344	65.2883	-3.40702	0.000255687
SCRN2	1290.27	868.296	1213.79	2524.33	3427.42	3675.11	-1.51307	0.000256155
PNMAL1	1199.19	1209.43	1363.2	533.818	325.567	428.245	1.55055	0.000256454
SLC2A12	1482.22	2304.52	1772.48	315.203	250.127	921.23	1.90344	0.000260382
RFXANK	664.13	522.327	892.934	2603.54	1740.01	1666.3	-1.53092	0.000260595
PHKG2	448.735	379.876	474.739	965.796	1307.24	1552.67	-1.55299	0.000260849
NPRL2	567.039	371.151	428.736	1186.79	1601.05	1206.03	-1.54639	0.000261836
RPS8	17209.3	14254.4	14069.4	100577	37324.5	33443.7	-1.91191	0.000262112
RAPGEF3	926.25	941.963	823.012	1830.67	1996.1	5250.16	-1.75365	0.000264277
DXO	329.751	315.923	299.669	830.907	1700.32	681.913	-1.7649	0.000265503
FAM229A	55.9711	62.9948	51.2449	248.275	242.19	362.699	-2.32259	0.000266031
CXCL10	31.6395	102.717	199.083	13.3672	0	2.8401	4.33075	0.000266838
DCAF1	784.664	978.795	769.969	202.954	343.441	222.886	1.71839	0.000267041
RPL28	13792	11969.3	7922.68	88585.9	32424	21207	-2.07794	0.000267876
MARVELD2	24.7801	46.537	27.3637	1.18109	2.97878	2.6606	3.78953	0.000269429
F3	5803.42	3286.19	3916.26	1464.46	1693.37	1126.05	1.60201	0.000270138
AGXT	1.38778e-17	1.38778e-17	1.38778e-17	238.629	0	5.70125	-9.37214	0.000270319
MYCBP2	1457.33	2413.07	1676.99	459.136	640.222	801.592	1.5451	0.000270799
SAP25	111.236	106.601	84.8254	471.519	540.966	293.698	-2.10828	0.000273636
ZNF423	532.67	741.371	517.124	76.058	202.494	158.72	2.03304	0.000276114
ACBD3	1568.59	1824.81	1714.14	742.39	616.399	495.063	1.46171	0.000276567
DDI2	120.492	192.876	82.1325	2.38876	22.838	13.353	3.34372	0.000277144
COL7A1	549.799	828.601	379.172	1148.32	2413	2046.33	-1.67378	0.000281403
FLJ45513	6.9588	7.7511	7.95409	117.725	38.7051	57.5009	-3.21598	0.000287028
SOX3	1.38778e-17	1.38778e-17	1.38778e-17	12.5443	40.7107	2.9917	-7.25774	0.000287715
CYBB	331.913	627.011	699.325	20.5445	16.8659	163.12	3.04606	0.000289059
HSPG2	17405.9	26029	15297.3	3430.01	9027.64	3455.3	1.88387	0.000290583
ISYNA1	2208.71	2123.29	1977.57	6517.54	9899.13	3906.23	-1.68748	0.000291228
SYPL2	1674.35	2203.73	1707.93	84.0321	159.8	790.172	2.43374	0.00029182
TSPO2	0.815237	0	0	108.422	18.8525	1.66437	-6.74375	0.000295562
HSPA6	28.6094	66.8855	52.1608	3462.23	31.755	67.0801	-4.58811	0.000296706
GP9	1.57253	1.94488	0	121.13	100.256	0.302048	-5.84879	0.00029889
HJURP	2.90268	10.6503	24.9218	599.574	907.241	0.318613	-5.27884	0.000300416
HEXDC	699.938	611.492	713.422	1793.18	2012.98	1586.23	-1.41293	0.000301643
SOS2	1949.66	2598.16	1980.22	719.8	944.95	771.113	1.42192	0.000304832
NELFE	1487.83	992.342	1214.66	4328.72	3124.68	3106.99	-1.51488	0.000305001
SLX1B	1.40143	3.86672	9.84795	23.9548	259.089	31.0464	-4.34572	0.000306729
ITPKA	51.335	26.141	67.2613	243.725	281.897	254.836	-2.4269	0.000309661
INTS6L	112.637	179.288	186.559	961.115	949.915	240.486	-2.16849	0.000310054
RPS20	12237.3	11461.5	10251.3	65304.3	24787	28667.9	-1.80654	0.000310502
TMCC3	447.173	337.23	533.113	105.418	71.4622	130.588	2.09942	0.000312599
FBL	1682.23	1347.04	1425.94	6706.7	4340.61	2877.69	-1.64402	0.000312752
TRH	4.12775	0	0	202.732	164.775	0.309532	-6.38503	0.000317444
APOH	1.38778e-17	1.38778e-17	1.38778e-17	193.295	3.96233	0.299795	-9.06697	0.0003181
LOX	247.075	946.828	861.102	230.989	75.4318	52.346	2.51621	0.000320595
TNXB	4116.27	9190.94	6514.47	1575.58	930.053	2899.74	1.87471	0.00032225
DSC2	2184.64	2093.25	1388.76	742.425	632.28	709.705	1.44283	0.000322585
ZYG11B	4078.32	4875.54	2996.83	1593.64	1077.95	1402.05	1.5527	0.000323308
ABCD4	715.424	682.232	1066.21	2599.07	3293.43	1494.34	-1.58401	0.000323804
IFIT3	756.454	1876.15	6838.32	78.3594	27.7839	687.218	3.57648	0.000326023
CD36	35571.8	34390.3	35031.8	8191.72	4331.67	15966.2	1.88182	0.000327428
MNDA	73.8346	70.7353	94.6223	0.0557759	0	10.0208	4.50924	0.000327997
CCR1	46.4527	90.1164	173.418	6.80395	0	12.9403	3.95034	0.000329339
SF3B5	2650.5	1765.68	2329.44	11579.5	4708.85	5913.79	-1.71857	0.000330256
CYP2C8	1.49986	3.89326	0.83775	32.9358	86.369	11.0264	-4.30843	0.000330652
HIST1H2AK	41.1449	70.7684	32.6389	4.54657	3.96877	5.31296	3.35775	0.000331489
FAM217B	1931.15	1424.57	1245.56	568.98	277.92	632.162	1.6378	0.000331915
CCSER2	7081.8	8742.23	7016.59	2253.41	3318.24	2262.58	1.54362	0.000333921
PKP2	24445.9	18830.5	19127	6125.37	4979.83	9033.67	1.63167	0.000334728
EPHA3	514.011	685.161	501.215	202.79	80.3941	138.773	2.01039	0.000334879
UBQLNL	12.5433	5.79845	8.82597	76.0085	191.584	29.7107	-3.43219	0.000336656
TPX2	72.2122	77.5146	139.769	1655.93	1928.62	16.354	-3.63504	0.000338077
MANF	581.698	584.361	632.974	2589.89	1301.28	1348.84	-1.54214	0.000340433
ADAM9	2803.57	3910.31	3439.79	1150.5	887.374	1527.28	1.51009	0.000340507
MPDZ	4578.34	6560.8	3926.84	1892.88	1922.65	947.4	1.66112	0.000340696
GFM1	2770.93	3203.84	3134.8	796.914	1137.51	1363.22	1.46597	0.000340781
MIF	7928.88	5894.04	4948.79	42100.7	17671.1	11702.2	-1.92883	0.000341435
IFT27	538.227	378.904	472.071	1413.45	1009.46	1562.03	-1.51964	0.000341612
ANKRD20A3	14.7813	23.2897	3.42813	1.38778e-17	1.38778e-17	1.38778e-17	6.82428	0.000341788
FLT1	4114.81	5306.78	4550.13	705.142	1002.51	2308.69	1.79871	0.000342467
GLB1L2	0.661551	0	7.24532	56.6971	96.2896	25.6586	-4.44358	0.000343258
MMP19	281.493	325.62	281.104	1215.04	1164.31	537.882	-1.71552	0.000345509
SH3D19	5666.42	5881.45	4579.28	1002.1	1110.71	2680.91	1.75043	0.000345536
MKI67	46.485	126.01	77.7717	1522.21	2112.25	11.0116	-3.86246	0.00034806
MGMT	1019.69	564.965	792.089	3360.68	1532.56	2279.87	-1.59321	0.000349507
FGG	1.38778e-17	1.38778e-17	1.38778e-17	461.891	0	0.311925	-10.2905	0.000350321
MDFI	65.2549	85.285	76.9045	1150.27	724.594	41.7366	-3.07301	0.000350573
MPDU1	615.139	564.006	724.049	1763.7	1723.14	1571.53	-1.41004	0.000351188
LRP5L	70.7791	85.2942	43.2415	260.773	581.668	212.359	-2.40207	0.000351682
PCBP4	1841.63	1596.1	1715.91	4535.09	5948.61	4095.51	-1.50019	0.000353438
DDIT3	642.441	502.954	511.833	1495.08	1293.35	1747.47	-1.45211	0.000354201
ZNF133	360.844	375.041	335.028	1189.02	1509.74	656.592	-1.64754	0.000355508
BHMG1	3.30847	0	0	63.3789	62.5384	5.6979	-5.17843	0.000355554
SAT1	1340.77	1143.53	1384.41	3911.63	2941.05	3851.24	-1.46804	0.000358025
PIK3AP1	313.438	220.939	326.231	49.9014	30.7647	81.0858	2.41144	0.000358407
RPS5	9974.2	7796.38	8676.83	65036.7	17788.2	20708	-1.96887	0.000358655
KIF23	34.055	79.4853	59.2267	908.928	875.473	24.3812	-3.38548	0.000358801
CHKB	1559.36	1282.11	1236.74	3264.49	6169.96	3003.03	-1.60862	0.000359002
FOXN3	7192.28	7879.73	5611.83	2406.4	2286.93	2609.29	1.50201	0.00035979
RPS9	11874.1	11390.8	13090	79792.4	22521.9	32848.7	-1.89447	0.000362339
PTOV1	3981.15	3027.45	3483.1	12085.2	12761.8	6930.38	-1.59871	0.000364436
USF3	735.672	1026.29	587.824	244.838	265.023	208.211	1.70944	0.000364997
CNPY3	859.387	641.529	887.59	2791.7	2137.05	1626.33	-1.45631	0.000366844
GPSM1	1781.74	1728.87	1542.62	4271	6338.7	3911.44	-1.52284	0.000367646
IQGAP1	2185.27	3450.97	2579.6	994.081	972.74	1089.86	1.42637	0.000367649
ATXN7L3B	3670.79	3481.96	3643.12	1347.71	1497.82	1060.67	1.46643	0.000371243
PLEKHO1	2138.79	1239.46	1883.89	6168.39	7280.67	3297.92	-1.67009	0.000372373
TMEM52	11.9173	3.86165	2.57632	43.1862	33.7408	175.38	-3.75353	0.000372455
IRF3	879.575	794.652	957.424	2595.65	2219.44	2029.12	-1.37876	0.000372962
PPP1R35	609.924	297.495	323.504	1624.24	1623.88	789.993	-1.7134	0.000373978
HSDL2	10821.1	11366.5	8604.3	3129.58	2817.97	4507.43	1.5584	0.000374489
TANC1	5212.9	9512.68	5241.41	1964.35	2842.79	1432.93	1.67779	0.000375298
DENND2C	122.858	103.682	143.24	17.0311	13.8929	25.1855	2.71594	0.000376816
PINLYP	20.9065	29.0755	29.184	357.999	218.37	49.7422	-2.97785	0.000378391
HLA-DQA2	0	52.3573	52.2556	1.38778e-17	1.38778e-17	1.38778e-17	8.14679	0.000379225
ACSF2	724.772	451.574	1217.43	2457.4	2694.89	2094.49	-1.59784	0.000380216
RABEP2	851.599	752.013	820.381	1691.21	2447.74	2217.11	-1.39055	0.000382556
DAB2	844.425	1747.29	1630.19	340.1	257.076	650.642	1.75892	0.000384483
ERMP1	1613.66	2096.16	2169.44	707.317	845.69	683.089	1.39432	0.00038476
YWHAG	10214.5	8749.97	8827.99	2962.95	2795.14	3976.54	1.51353	0.000386645
EIF3A	9813.89	12479.1	10477.6	2048.3	2610.52	5327.63	1.71441	0.000387052
MTMR6	1124.47	1703.68	1441.86	533.872	449.642	561.586	1.4665	0.000387252
FGF17	0.708347	2.92167	0.852576	33.9865	8.92585	47.7033	-4.23435	0.000390306
GYPC	2755.48	1681.36	2704.29	11176	4797.19	6954.24	-1.68274	0.000390565
SPSB3	2463.07	2025.41	1832.57	5908.85	6168.96	5590.87	-1.48287	0.000391192
TEKT2	1.48491	0.956198	4.49532	85.9332	40.6942	11.0302	-4.23662	0.000391689
TSNAXIP1	23.2963	24.2244	25.637	148.506	225.325	88.3079	-2.65308	0.000392119
FAM228B	174.211	225.819	96.2697	715.202	709.705	453.752	-1.91997	0.000392136
IGSF21	43.559	31.9666	46.8745	0.0349595	0	4.938	4.53504	0.000392625
CLK3	1176.71	989.442	970.649	2729.46	4134.15	2043.9	-1.50567	0.000396361
TMEM91	119.148	58.1271	75.1114	389.917	337.48	386.863	-2.13959	0.00039685
APOC3	1.57253	1.94488	0	764.525	0.985335	0.315713	-7.63494	0.000398157
EMP3	690.603	799.514	519.758	4163.09	2113.23	914.144	-1.83889	0.00040156
ZSCAN12	88.5889	117.267	99.8823	11.3702	21.8443	5.59175	2.96084	0.000405087
KCNE1	1126.17	1201.69	605.481	405.704	231.271	257.573	1.71299	0.000407491
PDCD5	1385.94	973.93	1196.1	3262.17	2831.86	3441.7	-1.42286	0.000408082
AGAP6	220.03	297.522	221.863	697.156	1501.8	489.861	-1.86249	0.000408115
BRICD5	123.656	150.223	81.2598	350.324	686.879	433.65	-2.04933	0.000408715
H2AFX	804.307	456.43	477.334	2786.06	3518.75	614.027	-1.9928	0.000408718
GRAMD3	1002.46	1237.55	710.7	123.674	215.39	445.109	1.91226	0.000409107
HERC3	1245.83	1576.72	1452.47	358.259	645.189	505.612	1.50182	0.000409712
RGP1	390.422	388.609	316.448	40.898	29.771	126.147	2.47687	0.000410128
MAFB	523.326	516.518	779.777	131.5	48.6293	222.369	2.17731	0.000412128
JAG1	1433.19	2613.67	2087.21	812.696	616.397	816.381	1.4498	0.000413502
LPCAT4	1794.15	2243.47	1547.02	5679.91	9810.79	3191.23	-1.74211	0.000414429
SARNP	1455.92	1101.85	1233.22	5374.87	2508.28	3445.81	-1.57918	0.000416786
ASIC3	171.94	166.692	90.9748	295.961	897.31	605.66	-2.06509	0.000417253
APOL6	842.039	2601.07	2545.2	73.8282	57.5617	689.947	2.86572	0.000419624
TMEM265	171.032	218.052	190.94	588.311	784.151	567.055	-1.74118	0.000419898
PHYHD1	509.503	309.127	378.348	948.78	1121.63	1420.6	-1.54346	0.000420115
SLC25A37	1211.65	1419.73	1030.75	5211.7	5770.94	1659.85	-1.78751	0.000421525
RPL7A	18192.3	15332.1	17349.3	91824.3	37510.1	40641.9	-1.74034	0.000422105
SAMD4A	8316.06	9885.77	7064.31	2448.37	2243.26	3848.39	1.56495	0.000422188
AVPR1A	392.678	374.06	570.258	119.011	124.075	92.1772	1.99401	0.000422771
NR2F2	2047.7	2116.51	1988.19	775.323	733.524	909.736	1.34706	0.000423418
SLPI	1.38778e-17	1.38778e-17	1.38778e-17	82.442	0	29.4891	-8.24844	0.000424668
ZNF511	764.548	586.295	599.352	1895.17	1507.75	1731.56	-1.39621	0.00042695
ZBTB20	5347.66	5186.62	1913.83	1251.38	1167.29	1423.34	1.69598	0.000428174
CYP4B1	4.03735	0	1.7502	2.39898	0	1588.68	-8.02579	0.000428341
SNRPA	1226.5	972.966	1006.01	2773.64	3090.93	2480.01	-1.38015	0.00043012
COL4A3BP	2276.33	2566.17	2325.01	1100.57	791.094	865.832	1.37803	0.000431064
HABP2	1.50233	0	4.51503	39.6539	20.8392	45.2172	-4.05094	0.000433564
RNF25	483.788	307.187	455.291	1249.09	1253.64	1017.95	-1.49773	0.000436794
FAM189A2	1133.11	1210.4	1047.56	4291.33	4905.4	1638.48	-1.6759	0.000437562
RPL18A	14844.3	13078.9	9533.41	91158.9	26063.5	28437.2	-1.9593	0.000437671
OPN3	66.8189	92.074	68.0406	13.5431	7.93825	8.10777	2.92488	0.000440633
VPS28	3448.46	2462.47	2450.52	9275.25	6539.2	8106.75	-1.51637	0.000445752
PBX4	3.84359	4.84621	4.41146	101.968	141.95	4.3596	-4.20348	0.000446857
ALDOB	10.9026	10.6609	7.91708	461.979	21.8284	27.0703	-4.09726	0.000451793
CCL14	53.6726	69.7951	26.4266	242.601	192.559	375.961	-2.43289	0.000452414
SUSD6	1963.71	1787.01	2008.54	597.4	923.114	667.082	1.39617	0.000452609
NADSYN1	569.298	499.079	520.685	1277.47	1702.3	1279.4	-1.42218	0.000456152
INO80E	717.064	547.527	733.765	2126.38	2059.63	1260.84	-1.44644	0.000459066
RGS7BP	142.611	65.8847	42.3333	0.0725513	4.96157	11.5893	3.88077	0.000459493
RGS5	17304.8	22436.5	25362.2	4039.83	5445.36	10312.8	1.7174	0.000465647
OXLD1	509.496	278.111	422.571	1253.64	817.891	1615.3	-1.60627	0.000466311
RND1	23.5241	5.78857	15.0209	314.81	81.3865	49.7159	-3.31843	0.000468651
SLC10A6	6.89196	12.6069	10.608	1.38778e-17	1.38778e-17	1.38778e-17	6.36679	0.000470956
POLR2H	558.401	491.325	541.026	1776.11	1198.06	1319.41	-1.43213	0.000472698
DR1	1470.58	1671.69	1930.76	635.883	403.98	780.234	1.47917	0.000473031
ADGRB2	240.224	371.178	263.413	873.985	2192.65	429.904	-1.99887	0.000477365
SLC39A4	147.029	150.217	88.3321	672.087	552.874	321.738	-2.00316	0.000478217
BHLHE40	1276.95	1832.58	1041.34	5390.87	10625.7	1589.18	-2.08454	0.000479728
RNF103-CHMP3	0.708792	1.94072	1.77078	41.8706	45.6647	5.68582	-4.28784	0.000480551
HMGCS2	2529.06	5569.46	303.087	180.134	0	209.061	4.43024	0.00048072
ADIPOQ	1.38778e-17	1.38778e-17	1.38778e-17	0.124969	0	444.127	-10.2359	0.000481991
GPR35	21.5783	86.2988	30.8695	244.873	376.197	213.606	-2.58724	0.000483131
TRABD	1129.25	1066.97	956.501	2699.97	3223.94	2270.6	-1.37799	0.000485972
APC	1158.71	1748.27	1155.4	585.964	396.042	457.62	1.49644	0.000486898
HECTD1	4764.22	6353.41	4375.06	1718.39	1889.9	1990.32	1.4684	0.000487264
GDNF-AS1	4.66411	4.84637	3.50489	80.3953	83.3831	11.0429	-3.70769	0.000487657
FNTB	29.5554	24.2181	30.062	1.16119	0	3.76382	4.02394	0.000487718
OR2W3	1.38778e-17	1.38778e-17	1.38778e-17	38.4477	40.7025	0.272546	-7.75499	0.000487736
CYP2E1	10.1602	3.85567	10.6435	69.1852	137.98	32.343	-3.25805	0.000488131
RPL6	15562.8	13906.5	13226.1	75755	32076.6	32818	-1.71994	0.000489237
KBTBD12	3086.84	2208.56	2046.5	793.479	754.368	1171.09	1.43335	0.000489731
ARC	0	0	9.06608	274.025	120.102	5.69579	-5.44459	0.000490938
SAT2	1539.93	1048.55	1290.69	3491.14	2970.83	4223.36	-1.46157	0.000493339
ETV3	220.089	280.086	136.946	29.521	56.5849	21.5766	2.5585	0.000494413
EFNB3	169.394	274.256	322.723	2507.17	2788.2	99.096	-2.81488	0.000495239
PAG1	853.078	1213.32	882.239	378.555	371.231	233.646	1.58318	0.000501174
ARF5	2998.91	2313.23	2457.61	8962.4	7620.13	5466.93	-1.50475	0.000505889
SERTAD3	498.485	568.864	465.86	1833.91	1132.54	1248.72	-1.45884	0.000510489
LARGE2	0.815237	0	0	47.443	32.7573	1.65789	-6.0868	0.00051422
EXOSC5	516.57	251.946	318.218	1296.68	773.225	1304.58	-1.63369	0.000514389
QTRT1	1075.63	794.649	871.642	2065.25	2425.9	2566.59	-1.36373	0.000514565
CCDC153	8.47049	13.5758	10.5946	70.3132	109.19	57.5437	-2.84694	0.000517543
DGUOK	490.747	379.874	505.683	1338.63	1278.46	1103.32	-1.43429	0.000517992
CDR1	202.912	453.595	44.0655	29.4777	22.8265	34.6017	3.00662	0.000518187
DENND6B	76.906	100.788	102.559	561.009	563.796	176.428	-2.21407	0.000521672
TVP23C	63.7366	59.1062	76.9343	326.479	638.248	124.423	-2.44477	0.00052322
RPS7	8045.47	7032.73	6293.44	43993.6	15336.5	15348	-1.80497	0.000526735
NFKBIL1	680.512	522.331	692.213	1945.02	1470.03	1543.51	-1.38734	0.00053012
KAT2A	1772.41	1773.45	1449.79	4502.22	6930.29	3231.18	-1.55349	0.000532764
POLR2M	119.711	144.398	132.596	6.91949	30.7777	18.7087	2.8048	0.00053325
ADGRL4	939.358	1448.81	1384.42	369.554	273.951	605.364	1.59541	0.00053372
CHTF8	1752.21	1483.68	1550.59	582.633	526.072	726.939	1.3829	0.000533814
AGGF1	1148.61	1406.16	1371.14	440.956	401.005	598.836	1.44639	0.000535183
C10orf71	14411.9	10615.5	7748.53	1257.16	2186.68	5263.44	1.9124	0.000538714
RABAC1	1106.69	846.008	1196.13	5124.35	1444.21	3711.17	-1.70668	0.000539372
LEPR	748.871	1273.42	520.612	338.691	152.856	57.7274	2.20932	0.000539426
STRADA	476.743	378.905	497.727	951.065	1812.48	1118.01	-1.51983	0.000540464
C1QTNF3	51.283	62.0265	52.1374	449.903	438.73	85.758	-2.55579	0.000541734
RAB34	668.056	519.423	727.585	2868.73	2110.25	920.78	-1.62312	0.000542456
FCGR3A	195.89	179.266	349.288	11.4472	3.96264	60.5163	3.24792	0.000544419
TTC21A	33.3481	63.9881	28.2189	243.695	297.781	148.305	-2.45536	0.000546475
ADAM11	1108.98	1425.55	979.47	3194.2	6089.56	2021.3	-1.68581	0.000546848
RPS6	17862.5	14552.9	14800.6	94617.2	37516	31246.6	-1.79087	0.000547969
ANK3	5283.76	5460.86	5161.89	2057.27	1940.52	1963.69	1.41583	0.000549649
RUVBL2	2029.06	1654.24	2100.49	4801.47	4514.31	6720.57	-1.47112	0.000552071
DPCD	290.017	284.904	420.853	1080.2	668.01	1292.5	-1.60987	0.000553399
OXTR	59.8994	63.9667	41.492	566.623	521.116	55.0899	-2.78633	0.000554051
HINT3	2351.74	2757.08	2713.11	346.968	341.445	1420.02	1.89172	0.000554948
ITGA6	2821.41	3644.77	5161.97	842.259	825.832	1945.92	1.68613	0.000556523
EGFL7	5098.76	3723.26	3804.87	11763.3	10080.8	13745.5	-1.49489	0.000557264
MAPK12	315.837	188.957	257.248	698.281	555.847	1314.99	-1.75209	0.000562334
YBX2	76.9916	87.2264	57.4085	222.257	568.764	254.981	-2.23706	0.000563523
NUTF2	2288.04	1837.4	2244.58	5968.92	6640.45	4835.89	-1.4534	0.000564026
SLC25A41	4.52788	3.85528	16.9568	86.1285	92.3131	53.5598	-3.17643	0.000565011
DBT	4003.66	3888.98	3662.55	1128.99	772.231	1951.33	1.58488	0.000565315
STRN3	1486.16	1935.3	1364.03	686.87	571.732	575.02	1.38376	0.000573459
TRO	221.566	324.659	243.969	1663.91	2292.9	171.15	-2.38483	0.00057429
RPL27A	13643.5	10953.7	10172.6	68132.3	20980.4	31019.7	-1.7887	0.00057768
PRKAA2	8641.93	8840.1	7868.8	3514.89	2033.82	3381.64	1.50528	0.000578143
DOC2B	67.8521	30.0228	37.0855	2.29524	0	6.33704	3.92447	0.000581109
ZEB2	2711.81	3825.04	2856.3	1515.39	938.99	1005.94	1.44059	0.000581752
CKS2	92.4699	54.2421	179.599	1337.25	558.827	131.128	-2.63381	0.000582959
RC3H2	476.634	901.288	441.954	133.812	182.637	192.041	1.83888	0.000584316
YJEFN3	145.395	208.375	103.359	697.043	618.386	384.408	-1.89433	0.000589368
CSRP2	671.95	472.903	755.002	2138.84	2051.69	1123.47	-1.48373	0.000592036
ARID4B	1532.04	2350.08	1128.84	715.176	617.393	393.743	1.53682	0.000596069
TRMU	998.588	1001.08	832.729	1931.51	2828.89	2471.92	-1.35232	0.000597111
FOXC2	73.7317	178.345	90.1197	5.77527	11.9088	24.9668	2.99563	0.000601081
KLHL34	411.507	279.089	282.855	0.103969	1.9779	52.2316	4.14378	0.000604607
C11orf80	52.061	60.0855	55.6836	417.075	528.067	75.0942	-2.60146	0.000607665
TRAK1	16136	16934	14651.1	4104.41	5448.34	7108.75	1.51812	0.000608312
KIF11	54.3092	74.6158	103.496	970.131	903.265	33.7269	-3.03472	0.000608504
HAGHL	554.46	569.824	672.771	1081.45	1315.18	3141.12	-1.62324	0.000608605
GIMAP6	1414.48	2476.04	3569.84	509.018	461.55	1253.52	1.7463	0.00060894
CDH12	1.38778e-17	1.38778e-17	1.38778e-17	15.9714	72.4789	0.277045	-7.91194	0.000609692
ADO	1763.1	1392.58	1641.66	503.298	325.565	817.445	1.54357	0.000610761
TMEM141	1150.31	744.252	974.205	3109.11	1656.63	3188.16	-1.47087	0.000617192
KCNS2	1.38778e-17	1.38778e-17	1.38778e-17	6.87999	21.8467	5.56888	-6.5498	0.000619421
MRPL55	1085.79	672.539	769.969	2198.99	1479.95	3730.89	-1.55081	0.000619842
IRS1	2367.34	2537.1	2232.17	1305.64	631.285	599.167	1.49243	0.000620011
TEAD1	5576.14	7793.49	5258.22	2323.64	2391.16	2102.46	1.45011	0.00062236
MVB12A	608.132	561.098	749.693	2532.09	1499.8	1259.5	-1.46318	0.000623148
CLIP1	2971.62	3631.22	2280.76	910.231	766.277	1495.17	1.48611	0.000625104
ADRA1A	1854.82	2449.89	1274.71	315.164	68.4801	778.38	2.26372	0.000625389
PLEKHA3	973.689	989.448	874.288	247.15	177.668	461.217	1.67993	0.000633731
ELOVL7	5.39461	7.75986	5.27612	67.9668	74.4484	24.3207	-3.15152	0.000635005
ITIH1	0	0	2.74169	497.047	0	11.0465	-7.40016	0.000636608
WASF3	380.989	606.671	402.2	108.852	108.19	150.626	1.91811	0.000638154
HEATR5A	1302.67	1442.02	982.997	556.494	393.064	417.623	1.44688	0.000638519
COLEC12	880.37	817.913	832.752	275.338	42.6729	263.926	2.12112	0.000639901
ADCK1	286.924	342.094	306.748	578.181	1533.56	859.207	-1.66658	0.000640218
JOSD2	492.28	406.04	553.43	1666.22	632.274	2498.24	-1.72367	0.000643642
DPEP1	1.65296	0	0	15.8958	29.7862	5.63425	-4.66178	0.000645833
ADAM33	453.324	704.55	457.006	1231.01	1386.65	1780.78	-1.44546	0.000646021
MAD2L2	332.815	320.763	414.641	1434.9	744.44	951.227	-1.55077	0.00064719
POLD4	1149.53	768.481	909.658	2970.85	1458.11	3815.02	-1.54334	0.00064822
HUS1B	1.65296	0	0	31.7151	48.6467	1.65796	-5.34417	0.000649409
ALDH6A1	5343.73	3391.82	4544.84	1174.35	987.625	2239.46	1.59344	0.000651439
SLC6A6	1458.14	1705.61	1831.74	335.619	645.186	788.203	1.49774	0.00065334
HAMP	1.38778e-17	1.38778e-17	1.38778e-17	82.3395	11.9041	0.279223	-8.00757	0.000653757
HMBS	403.608	378.91	444.681	1321.61	839.729	1216.59	-1.46027	0.000654217
SGMS2	674.997	881.886	681.565	79.4712	99.2533	351.523	2.07841	0.000656316
GCLC	1100.44	1109.61	1096.2	253.986	321.597	549.329	1.55585	0.000657873
TGFBR2	5432.24	6991.07	6598.46	1314.92	880.423	3329.14	1.78388	0.000659545
ASNS	180.585	120.162	84.791	453.423	414.901	608.181	-1.93543	0.000659568
TSHZ2	524.831	1036.96	593.143	290.087	182.635	162.913	1.76047	0.000659762
RPL30	7817.57	6431.89	8225.11	43031.3	13380.1	19289.9	-1.752	0.000661175
RPLP2	12803.5	11204.7	10309.6	51639.1	20904	33970.4	-1.63399	0.00066165
RPS15	18819.2	14762.3	9237.24	94044.8	32289	30791.7	-1.87559	0.000664537
VCX3B	0	0	1.82686	17.0602	40.7066	8.30317	-4.96677	0.000665623
CPNE4	2332.3	3481.02	1887.36	106.699	61.5319	994.06	2.72778	0.000667557
PLEKHM3	864.776	1135.79	733.701	273.212	320.607	350.799	1.53314	0.000668621
CIPC	3181.55	4379.36	3355.78	1045.12	795.062	1863.29	1.55978	0.000670126
GFPT1	2129.33	2709.6	1986.4	894.331	1003.51	815.165	1.33074	0.000670204
C14orf79	58.9985	95.9522	76.0149	317.391	372.224	281.582	-2.07091	0.000670235
PJA2	4457.76	6118.88	5305.99	2329.26	1943.5	1539.59	1.45013	0.000672055
COL8A1	401.954	736.532	504.759	18.2758	4.95479	152.334	3.22296	0.000672553
SSTR5	8.12326	0	0.820821	13.7459	0	1389.93	-7.26103	0.000673131
ANK2	10546.5	13819.3	9635.09	4519.17	2862.63	4554.22	1.51027	0.000673477
SDPR	4142.84	3738.77	5014.29	1452.01	1089.86	2055.5	1.48817	0.000673859
AIDA	828.176	1006.89	1157.23	420.484	294.797	342.884	1.49951	0.000673865
RFPL3	0.708792	1.94072	1.77078	29.4039	24.8159	10.929	-3.77529	0.000675179
PCDHB11	53.6004	70.7512	56.556	12.3087	1.98	4.14106	3.27137	0.000676033
SNRPD2	2388.42	1771.5	1791.92	9000.86	3395.65	5802.97	-1.61237	0.000676137
IL1R1	806.334	1805.45	1107.67	527.014	356.338	373.615	1.56476	0.000676192
CATSPER2	9.95324	28.1305	15.8827	69.2524	196.541	114.81	-2.81123	0.000676366
PPOX	327.401	322.706	325.316	958.928	1095.82	720.522	-1.5083	0.000676896
ATP2B2	4.70282	3.87468	2.6121	70.304	152.874	3.01576	-4.2895	0.000679187
CDH3	0	3.89769	1.75702	107.661	177.686	0.306225	-5.60129	0.000680552
C3orf62	166.356	236.47	177.665	582.682	1460.12	307.167	-2.01712	0.00068219
HSD11B1L	166.455	158.932	126.374	480.626	536.992	541.607	-1.78614	0.00068618
ITIH3	10.0764	17.4711	4.33058	608.175	10.9103	37.7442	-4.34802	0.000690971
MELTF	95.586	104.657	131.753	354.828	457.586	441.548	-1.91604	0.000691237
WNT16	1.38778e-17	1.38778e-17	1.38778e-17	20.3224	19.8559	1.63323	-6.83545	0.00069128
NUDT3	647.843	721.986	454.334	103.237	104.217	269.031	1.93744	0.000691917
APP	19700.2	20777.4	24062.7	7494.6	7915.93	8113.41	1.45606	0.000693598
DGKZ	2074.17	1920.75	1867.07	4812.79	6224.55	4566.4	-1.41238	0.000698425
PEMT	704.699	544.628	435.775	1835.07	1632.82	1119.42	-1.44455	0.000699643
GALK1	381.045	376.973	428.767	1226.4	865.538	1140.56	-1.44514	0.000701634
ITGB6	117.604	98.8574	28.168	0.0557759	0	10.0208	4.53492	0.000701686
MICAL1	484.549	399.261	407.52	880.785	1384.67	1227.28	-1.43509	0.000702334
UCKL1	2120.85	2004.09	1600.07	4459.17	7103	4344.99	-1.47429	0.000702557
CD300C	9.1715	18.4138	23.934	0.0106855	0	1.2418	5.06864	0.000702809
FOSB	4.42475	43.6277	46.9458	593.767	421.854	35.0746	-3.46345	0.000702973
LAMP2	3203.34	3537.2	3875.64	1619.7	969.759	1360.69	1.42631	0.000703946
ACTR2	3550.16	4764.08	4850.73	1697.96	1474.99	1776.87	1.41124	0.000704295
SMARCA2	2947.4	4923.99	4494.46	1297.88	1212.95	1900.79	1.48704	0.000705674
ALDH3B1	246.489	153.093	392.615	1561.88	1958.39	231.18	-2.24306	0.000715983
SPARC	25900	41967.7	57203.6	16663.3	12013.3	12334.3	1.60866	0.000716148
PFDN6	593.436	472.912	494.157	2037.9	999.536	1292.74	-1.47199	0.000718543
GLTSCR2	11494.6	8994.18	10341.5	40138.8	23254.5	25877.1	-1.53381	0.000718937
EREG	4.03735	0	1.7502	47.4723	24.8123	16.2566	-3.84162	0.000720583
RAP1B	1148.59	1366.42	1704.46	593.921	580.668	393.706	1.42728	0.000720606
HEG1	9813.2	9322.71	7469.2	3652.06	3212.03	3018.93	1.42864	0.000721152
F12	1.52079	1.93747	1.75876	142.365	5.94732	9.70639	-4.81882	0.000725652
ERAP2	730.062	1461.39	2441.84	326.465	85.3544	614.457	2.17486	0.000729018
CEP68	1829.9	2148.49	2058.92	967.956	763.302	708.463	1.30698	0.000730537
LRP12	871.782	771.39	1066.18	376.279	284.872	289.56	1.51058	0.000732354
EPM2A	2115.38	2011.84	1974.93	302.765	484.381	1134.73	1.66719	0.000735252
RPL32	13964.7	10206.5	10044.4	69293	19237.4	30579.5	-1.79955	0.000735802
MMP17	40.3511	64.944	44.1696	257.287	264.031	181.586	-2.23136	0.00073804
COQ4	1279.35	1095.07	1171.34	2690.92	3105.82	3028.2	-1.31534	0.000738505
CYP7B1	279.061	510.728	417.264	139.318	85.3607	66.9038	2.0476	0.000739733
TTLL1	332.91	252.925	274.917	810.454	825.837	827.106	-1.51626	0.000740254
KTN1	15405.7	18200.6	11174.2	5647	5035.42	5402.74	1.47713	0.000744507
HSPA1B	2498.85	1778.28	2004.98	39136.4	2780.24	2833.82	-2.8325	0.000745788
FAM171B	60.5059	125.998	101.667	18.0392	13.8976	2.9536	3.02724	0.00074602
HSPB2	3951.69	2209.52	2661.81	16520.3	5907.91	6755.6	-1.72574	0.000749048
ACADSB	2985.58	3488.75	3368.18	698.312	560.809	1839.08	1.6679	0.000749848
USP16	1707.83	1947.89	1615.11	723.167	645.183	755.032	1.31166	0.000749921
COL6A3	6960.35	15406.7	12608.2	4960.05	3769.87	2738.9	1.60854	0.000753759
DDX3X	4960.91	9106.62	6123.71	2957.2	1739.02	2307.86	1.52744	0.000756785
HSPA1A	4454.8	3459.67	3367.27	64334.9	4405.12	6438.29	-2.73628	0.000757903
EIF4G2	26406.4	28133.9	23497.7	7221.47	8008.24	12151.2	1.51102	0.000758923
PAAF1	418.437	407.992	304.059	1329.54	1443.23	613.925	-1.58282	0.00076342
DIXDC1	1778.67	1385.8	1493.12	723.111	408.944	617.635	1.41267	0.000763872
KRT19	7.87715	4.83926	3.48441	239.884	7.93239	37.6846	-4.10744	0.00076475
NUBP2	1386.67	1122.2	1412.7	4188.17	3244.78	2825.55	-1.3872	0.000765294
LMAN1L	0.815237	0	0	0.125761	0	573.517	-8.91091	0.000766635
HPS1	1077.09	1079.57	1290.71	3330.2	5875.16	1657.15	-1.65579	0.000767966
PYGL	139.873	191.88	226.352	1482.41	958.845	169.815	-2.22557	0.000772379
ZEB1	3758.63	4962.76	3605.96	1733.08	1595.1	1322.12	1.40633	0.000772663
DDX39B	5028.7	4541.18	4661.52	13641.5	18009.6	9018.08	-1.51485	0.000774345
FILIP1	11954.2	14346.5	7429.38	4354.82	4052.76	3437.83	1.50966	0.000777562
FAM110A	105.006	105.634	80.4029	446.557	396.045	290.977	-1.9602	0.000781082
NUSAP1	48.8137	91.0934	129.158	1295.48	1520.66	15.0224	-3.39363	0.000784891
CENPT	1360.25	1299.56	994.495	3342.65	4625.49	2159.99	-1.47068	0.000785066
PPIB	657.901	512.635	927.421	2452.8	2302.82	1167.51	-1.49727	0.000785506
ISOC2	1304.98	1159.03	1515.26	3214.59	2828.89	4679.51	-1.42994	0.000787482
SGSM1	1195.42	939.05	803.544	67.0241	142.928	466.184	2.11983	0.000788589
C19orf25	587.161	485.506	661.283	1683.2	1494.84	1279.42	-1.36191	0.000790244
SLC4A4	1042.06	1457.53	1177.52	565.55	453.614	320.355	1.4562	0.000791903
TNMD	1.38589	11.6632	5.27818	135.96	177.683	5.69874	-4.09694	0.000799471
PTPRE	1195.39	1015.61	901.682	135.016	321.6	482.576	1.7289	0.000800978
GATM	1370.44	1066	726.607	263.021	176.675	517.202	1.72561	0.000805024
ETS1	2707.85	4436.53	4643.89	1404.4	1473.01	1492.76	1.4315	0.000812786
NUP160	1180.51	1425.54	1326.05	556.515	569.75	339.043	1.42335	0.000814284
HIF3A	4738.69	3786.26	2785.54	11827.9	15706.8	6704.96	-1.59798	0.000815216
CARMIL2	10.2355	5.80655	4.36405	61.1922	68.4916	34.9077	-2.98568	0.000816885
PLA2G6	538.159	484.54	587.012	1763.65	1547.45	978.037	-1.41375	0.000819935
FAM84A	137.881	93.0338	33.4757	12.4583	7.93731	13.2811	2.96236	0.000820597
HSD17B3	21.0427	18.4117	14.0985	117.893	182.644	52.3432	-2.71125	0.000824052
NR4A2	45.0361	63.9704	47.7109	281.104	413.918	112.39	-2.36302	0.00082477
SLC16A3	454.825	540.744	963.703	4240.31	5918.84	359.243	-2.42437	0.000825079
ITPRIPL2	996.94	1588.37	1022.79	431.856	251.12	553.415	1.54549	0.000827849
NCAPG	11.4625	31.0141	41.6402	422.682	435.755	16.3829	-3.37323	0.00083045
IFIT5	483.536	845.043	1559.58	292.433	165.757	363.998	1.81281	0.000830667
GAPT	16.251	21.321	22.1119	0.0199193	0	2.45863	4.44129	0.000838325
FAM72C	1.38778e-17	1.38778e-17	1.38778e-17	38.3704	25.8091	0.263239	-7.45626	0.000841116
TRAPPC6A	198.309	163.766	216.606	785.47	330.527	893.591	-1.79484	0.000846686
GALNT18	1394.36	1684.29	1808.76	553.178	480.411	834.891	1.38753	0.000847571
PCDHGA12	174.159	251.014	138.731	22.752	52.6138	28.1427	2.44013	0.000847944
LDLRAD4	2749.93	4293.12	2228.59	1179.93	1387.65	535.231	1.57879	0.000848658
SNRNP35	605.827	564.009	611.751	1336.42	1213.94	2127.52	-1.39223	0.000848886
CNKSR3	1356.25	1982.78	1410.01	683.464	687.868	417.746	1.40778	0.000849713
KCNJ2	2791.1	4732.12	3291.25	1723.93	1250.67	727.293	1.54634	0.000849857
MURC	3134.92	3298.8	3473.39	758.385	713.669	1872.5	1.56693	0.000853886
KCTD18	541.242	616.347	578.151	214.187	128.04	190.745	1.70337	0.000855379
LIMS1	2053.86	2531.28	2604.39	841.085	831.79	1199.13	1.32397	0.000862668
CACNB3	171.836	164.739	205.117	844.389	915.175	259.145	-1.89744	0.000863173
EMP1	1620.66	1960.48	2439.1	947.548	825.837	577.807	1.35603	0.000867103
EDF1	6485.4	4747.6	5209.62	17902.2	10308.1	18613.2	-1.50974	0.000868392
OPA1	4776.62	6303.98	6181.2	1798.89	1912.72	2693.21	1.43039	0.000870104
CASP8AP2	634.536	1055.37	532.124	176.884	322.598	172.251	1.72448	0.000873751
RPS14	13285	9469.04	10552.7	72504.1	18394.7	27289.9	-1.82719	0.000873842
AQP4	1.57253	1.94488	0	0.124985	1.97767	444.138	-6.85884	0.000874219
MTDH	3997.42	4749.55	3196.63	1701.34	1313.2	1534.12	1.3927	0.000876121
IGFBP1	1.52079	1.93747	1.75876	368.959	3.96249	0.309692	-6.05586	0.000876426
FUZ	699.971	480.657	701.943	1623.15	1414.44	1736.84	-1.34218	0.000883847
CACNB1	154.779	99.7983	175.079	542.967	967.787	241.792	-2.02732	0.000884064
HDAC4	1297.21	1313.12	1257.97	425.094	352.366	658.778	1.42988	0.000887133
ALDH1A2	708.366	1328.65	927.333	447.647	283.879	268.279	1.56744	0.00088906
WASHC5	1343.87	1428.45	1281.83	614.313	400.011	550.936	1.37309	0.000892461
WDR34	1896.9	1381.92	1559.43	3808.53	3966.4	4857.03	-1.38435	0.000892726
ZNFX1	2046.81	2723.16	3784.63	622.381	1035.27	1385.82	1.49104	0.000895804
ANKRD10	1028.02	1762.8	1241.16	4506.71	5907.92	2018.66	-1.62471	0.000898696
RASGRP2	623.729	602.777	550.731	1139.24	1151.4	2946.37	-1.55863	0.000900459
KIF18B	24.0064	45.5698	24.7035	345.622	371.236	29.7395	-2.98072	0.000900477
ZGLP1	27.0831	49.4334	45.0991	201.78	298.776	126.979	-2.36476	0.000902229
HBD	1.38778e-17	1.38778e-17	1.38778e-17	11.2944	6.94562	8.06572	-6.17159	0.000906836
ZCWPW1	202.987	198.664	175.896	643.809	615.407	532.362	-1.63255	0.000907523
SAMD10	245.026	192.843	198.001	591.743	1346.96	359.163	-1.85306	0.000909716
PIH1D1	787.114	501.008	670.981	2022.09	1315.18	1734.22	-1.37175	0.000910859
REST	1328.29	1635.84	1246.46	708.329	491.332	305.737	1.48325	0.000913036
PRR4	11.5359	32.0203	9.64186	121.295	170.731	73.6176	-2.77423	0.000919103
CORO6	4995.27	4586.73	4110.75	11103.7	27822.4	7370.68	-1.75749	0.00091981
SBSPON	72.9345	186.094	113.129	1467.67	1010.46	57.7466	-2.76757	0.000920746
GABRB2	3.15188	3.88942	0	135.732	53.5973	3.0164	-4.71482	0.000926274
C1orf159	237.197	227.735	223.646	635.923	1048.18	476.463	-1.64944	0.000927729
SFI1	333.725	272.315	197.077	907.91	1119.65	495.177	-1.65092	0.00093277
SYNJ2	1017.92	1706.6	1204.03	490.811	439.716	553.564	1.40436	0.000935528
SLC12A9	431.59	412.827	520.721	1252.5	1398.56	933.961	-1.3928	0.000942038
TJP2	6923.22	6773.02	5217.55	2832.53	2032.83	2289.2	1.40248	0.000942766
KIF4A	18.5592	22.2815	33.6545	423.836	497.297	5.68297	-3.63022	0.00094571
ASB12	341.401	404.122	267.811	48.8354	74.443	115.797	2.08313	0.0009471
WDR27	108.772	190.931	123.73	567.877	811.947	268.442	-1.96054	0.000951105
NKAIN4	1.46938	2.90703	3.5586	130.196	107.204	0.30329	-4.83783	0.000951541
NEIL1	287.817	254.873	180.283	621.194	884.403	667.079	-1.58689	0.000952606
IER5L	348.44	383.773	214.747	1505.13	745.433	689.882	-1.63433	0.000957313
RPS27	6571.79	4691.39	3693.45	38196.9	7819.64	11716.8	-1.94858	0.000959074
CAMSAP3	1.49925	4.87377	0	39.7534	3.96232	132.581	-4.72936	0.000960184
UPF3A	766.734	1026.28	1001.62	2136.66	3412.54	1762.41	-1.38762	0.000960679
TLR4	370.811	721.989	651.553	82.8465	81.3868	258.26	2.04618	0.000965231
FDXR	123.671	111.442	107.831	283.475	282.883	887.9	-2.08241	0.000970257
LIN37	378.06	280.062	243.946	761.736	897.304	887.112	-1.49629	0.000972964
FBF1	244.198	241.304	221.871	652.924	1067.04	483.135	-1.63875	0.000973783
MLST8	1350.93	1051.46	1143.04	3304.08	3316.25	2287.98	-1.32908	0.000974607
CYHR1	1823.79	1372.23	1522.3	3645.33	3169.34	6229.53	-1.46686	0.000978297
DLGAP5	2.14612	5.80003	17.8558	420.331	301.751	0.315365	-4.78873	0.000978725
ANGPTL8	9.43323	9.7063	0.793039	117.715	44.6617	46.8988	-3.36936	0.000978772
NRM	170.995	205.443	272.332	880.669	907.233	369.815	-1.73355	0.000979963
KCNV1	0	0	1.82686	11.4398	48.6515	8.30839	-5.01534	0.000984269
FNIP2	2299.52	6901.95	2535.34	1764.67	539.964	920.578	1.86348	0.000988552
PRR11	79.2225	117.267	108.742	810.33	774.227	85.7736	-2.45109	0.000991361
PODXL	6691.39	6974.59	8106.65	2472.16	2626.4	3262.89	1.3807	0.000991513
KMT5C	338.254	401.209	360.674	881.917	1983.21	604.596	-1.65717	0.000993107
CEP131	1014.15	872.181	932.649	1602.83	3028.4	2550.6	-1.34902	0.000993243
CCDC186	831.272	1403.27	922.016	389.921	441.705	301.633	1.47707	0.000999146
CNTN1	1.43507	5.83099	3.5253	53.2578	78.4232	11.0326	-3.68281	0.00100097
ASH1L	2750.75	3418.02	2115.45	1049.63	1129.57	1149.92	1.31514	0.00100516
POC1A	49.6604	58.1366	91.1278	447.671	530.051	92.4295	-2.42572	0.00100681
PPP2R3B	131.168	211.227	2130.04	8206.31	6390.31	2621.64	-2.79984	0.00100692
HHIPL2	0	0	1.82686	17.0225	27.7989	8.26529	-4.65379	0.00100811
MAGED4	2.95663	7.75364	10.6751	146.274	389.114	0.313233	-4.62136	0.00100919
CCNL1	614.306	861.534	742.583	2410.92	3640.84	876.792	-1.6431	0.00101229
CDC16	1128.43	1230.75	1129.79	3416.29	3518.74	2001.22	-1.35688	0.00101297
FAM3A	2025.19	1691.07	1814.92	5374.95	4954.03	3942.11	-1.36737	0.00101534
USE1	763.011	558.191	556.911	1807.88	1150.41	1886.2	-1.36655	0.00101736
COMTD1	1329.24	891.561	738.11	2345.23	1732.07	4571.26	-1.54702	0.00101819
KIF2C	55.8989	68.8022	85.7896	706.031	639.235	45.7476	-2.72235	0.00101925
TFEC	20.0157	53.307	63.7255	0.0411286	0	6.19599	4.37534	0.00102009
MYO9A	563.005	892.562	414.537	157.584	259.074	94.9862	1.86785	0.00102189
RAP1GAP	61.2845	103.695	125.589	430.698	337.479	361.568	-1.95807	0.00102733
BRINP2	45.0708	21.2921	75.2632	539.619	1771.8	2.99724	-4.02703	0.00103416
RPL8	31120.2	26408.9	27353	137820	51040.1	71389.3	-1.61636	0.00103537
CACNA2D3	44.447	29.0641	25.585	34.1528	5.94809	2425.13	-4.63218	0.0010402
TPCN2	355.446	326.585	271.359	758.371	1720.17	567.227	-1.67552	0.00104136
MPG	1284.84	1043.71	963.566	3157.86	1915.7	3398.94	-1.3635	0.00104554
MBD3	3158.28	2964.46	3246.19	7195.38	8635.56	8260.16	-1.3625	0.00104832
HEYL	1343.78	1919.78	1942.25	637.051	781.171	688.386	1.30492	0.00104875
SWI5	323.505	288.782	367.778	1238.83	575.698	1028.49	-1.53581	0.0010491
FBXL17	2157.36	2319.05	1892.69	803.656	545.921	1121.69	1.36618	0.0010494
HEY2	770.594	1238.52	1091.79	2782.69	2220.43	2730.7	-1.31847	0.00105034
FAM122C	61.3028	98.8513	107.888	239.307	1632.84	81.7707	-2.86429	0.0010505
PDE1C	10391.8	11330.7	7258.78	1939.49	2609.52	5066.18	1.59179	0.00105201
FN1	8296.47	15471.6	16127.6	6509.46	3667.63	2865.67	1.61293	0.00105603
MARCKSL1	888.107	655.091	1266.01	4552.05	7256.86	695.416	-2.15408	0.00105612
ZMYND10	14.7085	19.3853	17.6753	192.602	198.524	23.0658	-2.99117	0.00105622
ADGRF5	3721.25	5019.92	5394.43	847.951	894.32	2643.46	1.68861	0.00106269
THAP3	484.609	283.929	382.778	1063.21	900.279	1171.21	-1.44424	0.00106313
CCNL2	2575.72	3386.03	2706.9	6862.15	12745.9	5429.62	-1.53023	0.00106916
TFPT	476.752	434.152	413.707	1228.69	858.589	1364.59	-1.38125	0.00106929
PKMYT1	7.5657	28.115	31.0101	275.407	420.87	15.0508	-3.40824	0.00107318
FBXO24	45.1142	57.1938	24.6678	251.626	358.333	93.7198	-2.46737	0.00107409
C17orf62	631.464	574.664	783.289	2135.42	1776.74	1191.47	-1.35908	0.00107558
USP53	1705.5	2117.49	1366.67	630.235	436.736	885.569	1.41063	0.00107762
CENPM	17.0474	7.72567	33.7293	396.651	512.187	3.00369	-3.95389	0.00107805
DHX36	1120.62	1367.4	1250.02	470.418	489.347	522.921	1.33394	0.00107928
TMEM208	265.969	190.895	321.834	1017.8	661.064	648.453	-1.57883	0.00107947
CEP95	472.002	635.736	511.837	1827.17	2822.94	607.335	-1.69881	0.00108053
BCL7C	1738.31	1133.83	1064.33	4860.29	2708.78	3220.38	-1.45444	0.00108104
MCRIP1	3038.56	2241.51	2752.01	10293.1	6924.32	5018.74	-1.469	0.00108168
BHLHE41	1141.69	1162.92	937.927	40.9583	30.7617	440.451	2.66181	0.00108185
EDNRA	1996.29	3298.82	2055.35	1219.53	909.215	452.518	1.5093	0.00108283
RHOD	586.325	953.615	475.543	1906.56	882.407	3940.15	-1.73904	0.00108291
ARHGEF12	6036.53	8062.89	6629.39	2711.29	3110.79	2035.85	1.39929	0.00108367
TSSC4	861.73	643.468	840.727	1871.41	1408.48	2737.16	-1.35845	0.00108426
SMG8	587.158	590.178	568.422	162.123	129.033	249.237	1.69231	0.00108566
PRSS12	3.87769	1.92364	5.34313	127.855	69.4813	3.01628	-4.12095	0.00108663
ZNF446	364.774	259.704	362.468	920.402	1208.98	668.531	-1.50294	0.00109131
LRRK2	272.157	396.381	197.952	63.4834	35.7276	89.1426	2.20136	0.001093
ASB16	1241.36	861.52	691.255	238.105	371.231	362.802	1.523	0.00109562
EDN2	9.99452	21.3405	12.3415	161.97	127.054	35.0412	-2.88176	0.00109577
MAPK15	2.22528	4.84823	5.32894	45.3018	46.6544	20.2687	-3.14147	0.0010988
TRIB1	1323.64	1006.88	1698.29	323.11	732.544	216.405	1.66207	0.00110235
DDAH2	2116.16	1719.17	2195.96	8146.25	7132.77	2797.72	-1.58356	0.00110273
TMEM150C	401.322	295.561	399.596	10.3506	35.7282	127.286	2.65904	0.0011047
GALE	152.39	163.776	167.966	532.763	857.607	309.77	-1.81178	0.00111018
PLIN1	14.8627	15.5201	3.43632	18.2885	11.9029	704.341	-4.42719	0.00111037
TP53INP2	11093.3	11579.7	8117.19	1635.74	4331.68	4263.34	1.58954	0.00111577
PTPRM	8768.69	9709.39	8040.3	2824.69	3436.36	3927.23	1.38008	0.00112188
C20orf96	219.292	247.124	197.992	774.162	1039.25	357.818	-1.70822	0.00112447
NDUFS5	9260.33	6386.34	5762.11	21837.7	12568.2	28856.9	-1.56311	0.00113049
PCDHB8	75.3494	149.276	51.1812	11.381	15.8824	14.6787	2.70736	0.00113258
BMP6	322.178	185.087	133.406	36.3209	44.6663	50.6298	2.28105	0.00113623
CALU	10063.6	9915.8	8724.55	2910.84	3314.27	4638.17	1.40182	0.00114429
YIF1B	1034.38	749.098	1028.15	2469.85	1992.13	2363.86	-1.27932	0.00114505
AP1G2	369.452	332.399	273.125	744.748	995.572	920.467	-1.44793	0.00114602
CFDP1	880.322	921.607	1041.41	3214.48	2313.73	1659.71	-1.33795	0.0011514
NPIPB5	429.875	1316.07	807.99	2027.91	7532.8	1236.99	-2.07995	0.00115897
PGGHG	584.997	415.74	252.747	945.382	1143.47	1435.27	-1.49067	0.00116132
SIPA1L1	447.929	550.456	393.355	2109.47	5583.35	199.155	-2.50325	0.00116323
RNF150	2152.72	2569.09	1241.11	702.761	978.702	353.804	1.55011	0.00116574
SEC14L5	3713.62	2802.62	3181.64	1552.81	712.676	1356.63	1.42098	0.00116771
HCRTR2	1.38778e-17	1.38778e-17	1.38778e-17	6.88154	24.8274	2.9535	-6.56465	0.00116823
RAB30	1193.86	1016.58	768.173	360.466	373.214	380.204	1.41889	0.00117068
TENM2	9471.7	14905.7	7496.58	902.375	246.154	4409.25	2.51977	0.00117082
MYCN	23.9712	50.4121	34.458	421.559	454.614	21.7261	-3.04024	0.00117209
EFHD1	2588.4	1827.72	986.489	331.075	308.69	967.959	1.74907	0.00117836
HAUS7	408.26	404.108	473.858	1030.36	1183.17	1057.91	-1.34653	0.00118414
CLASRP	1002.49	960.375	808.859	2025.58	3472.1	1682.38	-1.37321	0.0011854
MED1	1360.93	1850.02	1370.23	505.584	738.491	572.35	1.3342	0.00118855
HGFAC	29.5907	39.7601	7.84134	381.864	366.272	17.7218	-3.30461	0.00119127
RPL22L1	192.829	183.151	240.486	1107.28	729.555	305.819	-1.79686	0.00119763
CXCL9	121.346	94.9613	114.039	0.083439	1.9793	21.8445	3.75604	0.00120021
NEXN	33877.2	36193.8	17048.6	9725.29	7910.96	12278	1.54217	0.00120139
P2RX4	238.746	197.684	267	749.231	948.923	448.467	-1.60921	0.00120404
PRSS35	43.4081	52.3178	101.776	2239.58	1728.11	0.320499	-4.32577	0.00120599
RPS17	31.7589	38.7537	65.5045	463.404	72.4508	262.835	-2.55039	0.00121357
GAB2	1786.43	1619.36	1485.16	603.05	685.881	735.007	1.27293	0.00121383
AKAP8L	2330.83	2242.49	1807.82	4665.46	6953.11	5003.93	-1.38121	0.0012187
NAT14	295.501	221.906	393.454	1539.12	880.428	492.547	-1.67636	0.00122015
IL17B	14.9716	4.82623	7.03054	293.236	92.3068	5.6961	-3.84876	0.00122365
ZNF791	536.637	622.173	329.669	36.4127	83.3743	202.201	2.20861	0.00122686
CROCC	868.667	898.35	960.953	1946.22	2541.04	1982.41	-1.24581	0.00122802
CDT1	61.2926	83.3339	135.349	1197.92	915.174	28.3833	-2.93371	0.0012324
PDE3A	10657	13931.8	8545.06	1732.06	1048.17	5908.93	1.93108	0.00123313
THOP1	1009.44	1049.53	1023.71	1945.12	2898.37	2581.3	-1.26808	0.00123681
IGF2BP1	4.42459	31.0071	60.2988	933.965	1525.63	0.319788	-4.67848	0.00124789
LMF1	178.042	224.837	182.973	574.713	981.681	375.119	-1.72099	0.00125706
BANF1	4562.88	3289.1	4190.34	13118.9	9774.06	8901.93	-1.40063	0.00125915
CXorf21	18.5989	20.3457	25.6638	0.0339931	1.98573	2.57752	3.714	0.00125971
AGPAT4	181.067	317.873	295.284	1315.91	1481.95	255.183	-1.94257	0.00126365
DNALI1	91.8052	73.6437	77.7771	448.765	264.027	249.619	-1.98229	0.00126428
NCS1	283.784	429.324	295.233	1640.13	2597.63	219.176	-2.14389	0.00128046
RB1	1321.22	1944.01	2027.12	839.865	753.378	476.448	1.35397	0.00129044
TBCEL	541.961	736.515	791.237	182.541	325.577	145.625	1.66098	0.00129166
DBN1	1295.64	1227.84	1463.98	5183.37	6153.09	1458.43	-1.682	0.0012918
DGCR6L	2403.99	1531.16	1974.05	6873.36	4191.72	4661.1	-1.41201	0.00129371
CYP46A1	137.598	169.596	149.389	412.64	587.617	496.281	-1.71203	0.00130111
GAS2L2	1.38778e-17	1.38778e-17	1.38778e-17	6.84358	12.9084	5.49881	-6.11376	0.00130145
TMEM131	2441.97	3237.77	2110.15	732.308	1035.27	1304.5	1.34243	0.00130245
KRTCAP2	1515.1	1032.08	921.116	3210	2860.65	2542.71	-1.31215	0.00130688
SLMAP	11804.8	13578	12680.6	5491.7	4788.27	4546.36	1.36022	0.00130916
ARPC4	1249.04	1067.94	1035.18	3081.91	2352.44	2585.35	-1.25828	0.00130916
PTDSS2	1487.78	1239.47	1409.15	3322.25	3683.51	3102.97	-1.28905	0.00131096
TSPO	3680.2	2582.63	2979.19	11009.4	5075.12	9676.81	-1.47883	0.00131153
C19orf53	2739.21	1784.1	1813.12	7546.66	3807.58	6068.38	-1.45908	0.00131153
HSD17B10	1346.22	1064.06	1445.42	3254.25	2204.54	4900.88	-1.42567	0.00131384
DNAJC24	667.29	596.959	598.476	191.591	194.547	244.049	1.56357	0.00131612
DNAJC17	185.856	200.605	168.823	720.841	591.585	417.734	-1.63911	0.00131732
PFDN5	5122.09	3782.38	3661.65	19020.8	6870.72	11236.4	-1.56291	0.00132041
SELENOH	982.357	615.363	693.057	3041.02	1216.91	1930.37	-1.43332	0.00132348
NAA30	1320.5	1587.38	1456	622.256	313.653	697.529	1.41807	0.00132381
G3BP2	2597.45	3775.61	3559.15	1449.71	1120.63	1407.36	1.32016	0.00132404
MRPL28	1866.5	1533.1	2139.4	4770.85	3351.98	6828.54	-1.43243	0.00132606
PYCR1	146.088	210.295	239.61	814.97	1270.53	224.491	-1.95434	0.00132614
C7orf61	8.51026	10.6634	8.82219	129.051	80.4	20.3761	-3.02013	0.00132747
ZNF593	395.119	306.226	336.803	1045.07	543.934	1457.8	-1.55243	0.00133092
KLHL20	659.485	758.81	543.638	264.059	221.348	169.578	1.58183	0.00133639
SULT1A1	398.36	150.184	285.54	369.661	868.515	2005.77	-1.95849	0.0013376
IFIT1	1649.31	1794.74	8119.27	680.155	414.897	1553.62	2.12625	0.00133859
GSTZ1	291.717	178.297	247.528	830.816	464.528	878.999	-1.59825	0.00134443
LMO3	1.40695	3.86831	8.95062	47.6468	15.8736	100.865	-3.49978	0.00134513
ZNF185	101.95	76.5512	73.3395	951.962	754.374	33.7291	-2.78677	0.00135875
IMPACT	890.428	896.408	1124.52	319.685	344.428	437.459	1.40223	0.0013611
SH3GLB2	1970.79	1437.16	1570.92	4154.23	5085.05	3461.88	-1.35098	0.0013659
EIF6	1124.64	770.419	919.386	2852.92	2151.94	1879.75	-1.2903	0.00136651
SLC2A4RG	2222.77	1577.68	1778.67	3822.16	4988.77	5466.68	-1.35551	0.00137106
POLR2J	1374.33	848.916	927.322	3155.57	1977.24	2786.73	-1.32948	0.00137437
S100A4	1176.06	585.316	755.822	3514.81	1451.16	2082.48	-1.48511	0.00137564
KLF13	4910.44	4717.56	5593.32	1274.12	2630.38	1796.96	1.41655	0.00138206
BRMS1	536.676	337.229	499.492	1216.24	854.618	1612.63	-1.42258	0.001383
ESRRB	910.77	701.619	659.456	319.604	260.058	224.239	1.49827	0.00138418
RECQL4	188.19	170.553	202.453	554.335	1299.32	264.485	-1.9158	0.00138423
MND1	8.48651	9.68626	12.4022	251.473	205.471	1.66467	-3.8896	0.00138956
RPP25L	595.707	389.556	808.082	1763.71	862.556	2717.04	-1.57456	0.00139429
TNFRSF6B	109.616	132.772	106.057	293.651	538.982	409.574	-1.83298	0.00140004
PRR19	2.33588	3.89349	0	40.7684	51.6213	8.35019	-3.95267	0.00140103
SMAP1	1798.09	1621.3	1483.39	791.14	651.14	596.403	1.26577	0.00140126
SPATA13	677.275	1006.9	972.454	335.512	250.13	381.436	1.45802	0.00140271
SLC25A6	48.8447	47.464	132.765	729.734	262.04	180.408	-2.35358	0.00140301
HOXB5	1.38778e-17	1.38778e-17	1.38778e-17	4.61393	7.93948	13.1244	-6.13871	0.00140522
TRIM37	1077.83	1259.82	1507.32	563.329	475.45	510.958	1.3108	0.00141093
MEF2B	0.66986	2.90983	3.57151	20.4608	39.7096	18.8498	-3.40586	0.00141191
ANKRD12	3639.72	4835.82	1361.3	1286.47	1140.49	879.258	1.57282	0.00141568
ELP5	1246.65	1357.71	1193.43	4258.41	2504.31	2738.82	-1.32292	0.00141667
CBLL1	1109.77	1111.55	1202.29	471.535	422.843	494.9	1.30119	0.00141895
AMOT	270.511	490.377	385.433	49.9766	54.5874	156.909	2.13236	0.00141974
RHOT2	4027	3471.3	4044.48	8012.65	14776.7	8301.65	-1.42949	0.00142341
HOXB3	63.7596	70.7485	53.8881	195.046	162.779	514.428	-2.20814	0.0014268
SLC40A1	2509.62	2409.17	3305.46	1360.13	785.136	1163.24	1.31378	0.0014307
FAM120A	5951	7178.11	6224.5	2410.94	2245.24	2996.09	1.33866	0.00143247
MKL2	1091.85	1447.84	1067.88	435.288	408.946	576.178	1.34487	0.00143258
FCGR2A	256.523	365.35	423.493	29.5956	32.749	140.708	2.36361	0.00143997
MECOM	820.37	1417.8	1035.19	446.576	477.439	287.008	1.43367	0.00145257
ZC3H6	2020.58	2074.85	802.6	736.701	576.696	408.402	1.50789	0.00145319
IP6K2	1245.88	1206.52	1248.26	2952.75	4352.52	2138.62	-1.3516	0.00145359
ASGR1	13.1032	20.3524	23.0172	366.907	97.2685	23.0675	-3.10071	0.00146133
EMILIN3	606.533	814.046	741.705	262.963	166.751	310.684	1.54653	0.00146306
MTR	4980.45	6107.26	3977.24	1545	2202.56	2103.7	1.36432	0.00146525
PCK1	0	3.91004	0	18.2371	11.9039	70.0312	-4.62897	0.00147049
PFDN2	1231.15	840.191	1230.6	3088.71	2384.21	2511.99	-1.27374	0.00147482
MSRB3	6013.22	7955.33	5739.14	2661.42	2097.35	2953.42	1.35357	0.001476
FYCO1	12665.9	11608.8	9438.84	1784.22	1977.24	6454.64	1.72255	0.00147984
TEAD4	294.773	256.805	257.236	1243.34	1161.34	305.852	-1.74441	0.00148065
SKA1	9.22404	7.73363	22.2205	183.565	238.231	8.3735	-3.44439	0.00148143
F2	0.708792	1.94072	1.77078	98.1863	6.94011	5.69304	-4.53437	0.00148709
ARRDC4	414.416	573.708	599.398	147.392	172.711	181.4	1.66187	0.00148757
VPS37A	1476.07	1562.18	1496.67	553.18	594.562	737.621	1.26633	0.00149359
DNAJC5G	25.6176	32.9565	24.7227	97.5745	281.908	86.9805	-2.48052	0.00149445
CCDC107	77.7191	70.7325	106.129	361.58	178.66	495.989	-2.0229	0.00149823
FGF7	927.752	830.503	1330.53	394.463	399.022	390.897	1.38268	0.00150559
ITPA	472.008	521.371	596.744	1484.84	1174.24	1248.68	-1.29701	0.00150622
HOTS	15075.9	16318.6	15415.9	112890	88725.9	9245.04	-2.17139	0.00150881
NSMF	638.473	543.651	779.755	1619.78	2903.34	959.441	-1.4826	0.00150906
ECHDC2	2403.17	2019.59	1899.77	3337.08	6369.47	7519.6	-1.44592	0.00151086
SMIM1	206.22	109.49	146.73	626.826	192.555	1056.09	-2.01827	0.00151389
RFC1	1665.82	1927.54	1630.14	863.68	663.05	680.416	1.2427	0.00151723
P2RY13	37.1505	100.812	66.2878	0.0684807	1.9808	12.7279	3.74657	0.00151915
DSG2	3269.52	3169.92	2571.63	1675.18	1051.15	721.938	1.3856	0.00152328
ANLN	71.3307	148.263	283.043	2919.72	2857.68	11.0066	-3.52464	0.00152513
CHMP6	971.376	715.179	1022.85	1945.09	2161.87	2270.46	-1.23473	0.0015291
TRPT1	1444.31	944.857	1047.56	2689.77	2400.09	3273.56	-1.28276	0.00153202
COL8A2	70.6765	82.367	111.437	10.269	11.9084	22.4363	2.56141	0.00153577
MUTYH	223.95	266.508	201.524	839.892	1096.82	323.161	-1.70733	0.00154102
B4GALT7	506.297	400.225	525.131	1192.43	1173.24	1160.62	-1.30007	0.00154776
DNER	0	1.95538	0	4.67535	7.93306	80.3631	-5.41379	0.00154862
TMEM191C	9.35742	11.6444	3.45397	115.431	52.6042	29.6551	-2.99581	0.001549
DCXR	3041.79	1521.46	1989.94	4952.25	4199.65	10182.1	-1.5607	0.00156381
CIB2	241.686	435.122	617.148	3062.5	2237.31	292.546	-2.11154	0.00156471
ACR	1.54559	0	2.6986	12.5476	25.8107	20.0243	-3.65827	0.0015653
RRM2	15.3466	47.4985	48.6769	533.772	586.63	9.69365	-3.33683	0.00156538
GALNTL6	71.4755	119.222	59.164	5.76304	21.8459	8.16998	2.78843	0.00157225
YAP1	2805.1	4316.37	3624.55	1777.23	1373.75	963.353	1.38485	0.00157391
BMPR1A	1359.36	1856.8	1564.73	742.397	738.491	413.769	1.3347	0.00157622
RPS11	19303.7	15425.1	14271	87015	29207	35399.3	-1.62961	0.00158074
CYP4A11	1.57395	0	1.78707	186.498	2.9699	1.6662	-5.67678	0.00158355
TMEM132A	415.229	427.364	579.085	1352.23	1453.16	857.967	-1.36553	0.0015857
WDFY1	998.434	1602.89	1902.5	788.796	497.287	349.743	1.46062	0.00158597
RDH5	124.371	198.688	96.2887	333.339	373.21	877.352	-1.91626	0.00158778
REEP2	311.849	208.336	404.066	592.904	800.027	1367.06	-1.57745	0.00159378
SLC25A1	899.131	562.062	673.616	1787.5	1415.43	1996.93	-1.28387	0.00159454
SLC25A46	2354.83	2910.2	3037.57	1242.28	741.462	1356.57	1.31374	0.00159784
TRAM1	2035.17	2738.67	3086.21	1270.58	648.158	1172.53	1.34645	0.00160631
ERC2	6.84762	14.5403	16.844	111.104	223.346	15.0585	-3.18033	0.00160683
NPIPB13	11.4786	50.4496	12.2836	64.7595	577.711	61.7443	-3.24002	0.00160775
VSTM4	2185.4	1737.58	1937.8	582.678	567.759	1145.6	1.35237	0.00160919
AGTRAP	454.995	308.157	452.644	1340.86	716.647	1205.9	-1.42378	0.00161192
RPL4	27846.8	25603.5	27619.1	112238	59118.8	54619.6	-1.47894	0.00161199
USH1C	59.2425	34.8753	34.4297	155.431	1179.23	16.3733	-3.38998	0.00161314
FAM167A	3.25891	0.962086	0	27.2237	51.6253	5.68044	-4.21817	0.00161786
MSANTD4	686.655	809.196	828.349	312.829	243.183	304.143	1.434	0.00162392
SPPL2A	1039.01	1117.37	945.009	320.823	260.055	553.332	1.45182	0.00162557
BORCS8	209.32	130.816	137.872	478.357	475.45	585.566	-1.68576	0.00163811
FASTK	3951.62	2990.63	2944.7	8597.46	8023.13	8134.79	-1.32408	0.00163854
TCEA2	1126.18	907.069	844.222	3067.13	2244.25	1723.72	-1.28963	0.00164029
PDGFD	1696.87	2034.13	2523.97	1244.41	584.633	507.151	1.42058	0.00164287
COL4A6	1182.92	1160.01	940.577	412.614	493.32	412.273	1.31628	0.00164339
ACTB	18666.6	23958	23254.6	62163.6	120635	29364.4	-1.68728	0.00164802
RPL24	12275.5	9012.59	8922.57	53237.2	14663.6	27039	-1.65193	0.00164926
GPX1	3608.6	2787.11	3606	10601.4	6444.9	8768.42	-1.36788	0.00165253
MAFK	4486.76	2358.76	3066.7	800.332	1418.42	1504.65	1.41261	0.00165303
LIN52	333.685	265.525	267.838	49.9445	44.6618	110.354	2.08093	0.00166599
IL33	996.906	1881.04	1158.94	750.162	318.618	193.749	1.67626	0.00167114
RNF180	421.53	495.221	266.02	100.914	122.09	112.083	1.81844	0.00167755
HRAS	1173.65	864.426	843.337	2082.24	1970.29	2870.64	-1.26432	0.00167792
CNTROB	599.633	550.444	508.295	1508.71	3131.64	619.338	-1.66517	0.00167991
CEP104	1210.88	1335.42	1123.59	521.405	486.369	506.947	1.27654	0.00168412
PNPLA7	831.552	573.703	322.579	1367.02	1415.44	1860.83	-1.42568	0.001686
CCDC106	611.303	427.356	636.529	1241.21	1038.25	2122.13	-1.39309	0.00169366
ZNF366	606.473	1059.23	1003.4	164.46	208.44	474.473	1.65577	0.00169451
VCL	12833	14985.1	12959.1	5191.37	6100.48	4874.53	1.33473	0.00169546
SSNA1	1867.33	1525.35	1515.22	5152.76	2882.48	4496.9	-1.3523	0.00169738
FAAP100	1036.64	1015.61	1308.4	2881.33	4598.69	1622.44	-1.43754	0.00169851
COL4A4	503.039	931.316	769.114	72.6401	9.91751	273.921	2.62704	0.00170077
KIAA1671	1248.96	1593.21	1121.8	548.613	479.42	593.598	1.28951	0.00170424
YWHAQ	9160.67	8405.94	9169.24	4231.25	3514.77	2921.6	1.32549	0.00170527
TMEM192	1182.16	983.627	976.838	280.026	167.741	583.847	1.60787	0.00170635
SLC39A14	7545.34	8923.45	6785.84	2748.72	1915.7	4052.47	1.41571	0.00170696
DERL3	214.828	118.216	109.559	695.92	862.569	195.13	-1.98524	0.00170758
PRC1	207.569	193.805	334.239	1909.83	2192.65	79.0865	-2.5065	0.00171321
HIP1R	744.173	1045.66	988.36	1702.56	2565.85	2355.84	-1.25361	0.00171548
ST8SIA2	1746.88	871.198	1249.13	130.486	706.744	125.74	2.0045	0.00172052
LYG1	11.6409	10.653	13.2706	57.8559	91.3224	57.4857	-2.52517	0.00172092
ZFYVE9	932.459	1001.08	858.375	293.627	365.274	420.132	1.37149	0.00172152
ALDH1L2	77.5984	160.879	161.816	5.79435	15.8786	38.1807	2.73514	0.00172177
CDK2AP2	2681.67	1724.01	1768.04	6222.78	5011.6	4527.72	-1.35214	0.00172371
RAB40C	849.258	720.029	893.773	1613	2487.44	1743.64	-1.24642	0.00172495
BEGAIN	7.71223	16.5079	3.44678	42.0375	62.5312	107.749	-2.92427	0.001728
ZNF728	29.4203	61.0741	38.8686	4.56004	8.93917	1.54297	3.06395	0.00173174
TNFSF13B	80.7014	140.515	213.151	5.78783	4.95598	41.8922	3.03502	0.00173423
TTR	4.07757	0.959971	0	215.982	1.97756	8.37847	-5.41289	0.00173792
FKBP2	1770.92	1394.52	1264.13	3792.64	2704.81	4823.6	-1.35356	0.00175355
TRAPPC8	1298.69	1886.84	1586.84	823.981	627.318	487.086	1.29943	0.00175745
PI16	1576.35	1336.37	2516.05	531.636	235.237	984.054	1.63296	0.00175823
KPNA2	399.7	389.569	489.78	2158.02	1704.28	391.246	-1.73347	0.00175884
SDE2	605.001	676.427	735.531	292.375	245.171	141.644	1.56908	0.00175962
COLQ	339.904	202.522	345.686	1866.82	2976.8	99.0983	-2.47602	0.00176704
C19orf24	356.996	333.369	276.664	1041.63	629.3	928.449	-1.42591	0.00176819
SPON1	327.177	1148.39	1312.88	416.954	200.5	135.017	1.88883	0.0017702
FPR3	112.679	87.1972	211.399	0.094714	5.95037	29.8907	3.4948	0.00177596
NCOA4	12123.8	11501.2	10514.7	3582.98	2320.68	6246.8	1.49051	0.00177749
ARL5A	2858.08	2767.74	2913.79	1484.81	920.13	1177.96	1.25306	0.00178664
NPPB	270.452	227.708	1025.72	18650.2	16426.4	2.99057	-4.52449	0.00178705
YME1L1	4668.56	5037.36	5209.64	1798.87	1649.69	2533.12	1.31827	0.00178893
NKX2-5	12191.5	10425.5	7219.88	33833.3	30656.2	17870.5	-1.46484	0.00178913
OSBPL7	328.966	347.908	281.974	800.277	1335.04	571.193	-1.49702	0.00178954
ACTA2	2120.7	3583.73	2801.51	6115.19	10657.5	6013.84	-1.42167	0.0017905
CHCHD6	262.082	245.177	257.247	766.219	605.479	709.704	-1.44429	0.00179223
MAP2K2	4647.63	3927.74	4200.05	10224	9676.78	11884.6	-1.31494	0.00179249
PLAC9	563.842	560.138	491.497	1337.54	810.942	2215.46	-1.43314	0.0018043
THNSL2	556.236	496.192	113.026	1275.23	552.866	3031.61	-2.05948	0.00180896
PRSS42	118.279	123.088	52.9463	308.368	591.592	267.011	-1.9862	0.0018143
INPP4A	1172.79	1223	960.91	372.97	506.223	481.565	1.30242	0.00181436
PXDNL	6098.79	7318.63	5304.19	467.142	462.54	3338.07	2.1332	0.00181803
PICK1	1196.96	918.696	923.792	2104.91	2279.98	2697.29	-1.22012	0.00182624
UCN	103.513	101.765	46.7612	312.86	311.673	345.492	-1.94251	0.00182688
RBM27	1161.1	1399.38	959.134	473.808	432.769	522.896	1.29993	0.00182937
GCGR	1.38778e-17	1.38778e-17	1.38778e-17	60.7934	5.94819	0.264946	-7.51501	0.00183507
FAM208B	1266.82	1925.61	1238.49	719.72	550.887	524.367	1.30335	0.00183607
IGDCC3	11.0001	3.85712	7.95224	101.95	123.089	9.71502	-3.34117	0.00183624
KCNMB1	98.7456	106.602	94.571	258.542	936.031	171.103	-2.1859	0.0018384
CCM2	755.919	678.36	828.356	1591.45	1488.89	2258.32	-1.23812	0.00184131
DUSP23	296.424	195.748	185.601	954.331	299.755	989.646	-1.72584	0.0018429
CUL5	1768.46	2236.68	1789.27	691.462	532.025	1104.3	1.31605	0.00184632
CYP2U1	506.236	672.563	486.185	141.748	182.636	221.335	1.60905	0.00184796
LAS1L	629.971	585.333	502.098	1176.62	2547	963.398	-1.44843	0.00184935
RPS6KA3	1544.45	2289.99	1723.85	719.794	856.608	793.757	1.22944	0.00185221
USP38	1091.07	1303.44	1239.42	528.191	339.462	582.855	1.32526	0.00185309
ANKLE1	8.49144	14.5541	7.01847	120.047	112.167	16.3861	-3.03227	0.00186727
ADORA2A	327.372	359.534	361.569	1368.04	1305.26	435.221	-1.56789	0.00189179
NTN4	2391.38	3396.69	2807.69	1121.01	556.838	1541.84	1.41694	0.00189422
MFAP2	317.177	515.567	498.615	4528.09	3570.36	95.0819	-2.6213	0.00190996
DZIP1L	194.496	119.182	170.622	621.175	1198.07	169.804	-2.03735	0.00191635
MX1	1442.42	1423.57	8441.1	375.287	126.05	1407.87	2.56601	0.00191975
TIMP2	9976.42	11320	13669.9	4545.28	4417.04	5050.51	1.31921	0.00192031
SLC25A51	298.648	313.022	233.341	74.8195	61.5379	86.6372	1.92125	0.00192125
GAMT	2669.13	1881.97	2819.22	5758.14	4048.78	11055.8	-1.501	0.00192626
MAGT1	2470.74	2688.27	2958	1085.9	894.322	1447.25	1.24397	0.00192698
RYR2	72111.8	83779.4	44962.1	11849.5	13960.8	37250.2	1.67134	0.0019337
CDC25C	0	8.74454	7.11319	183.587	277.937	0.311926	-4.84882	0.00193435
SSBP4	1399.9	1234.62	1236.75	3960.33	3086.96	2313.34	-1.27372	0.0019374
CEP55	9.14852	26.1788	24.7889	623.209	418.876	0.317271	-4.10672	0.0019398
RPL11	12107.5	10936.3	9861.42	48692	17929.2	27252.5	-1.51239	0.00194607
UQCC3	498.567	409.923	369.49	1192.42	658.083	1577.9	-1.42296	0.00194738
PRH1-TAS2R14	2.29477	1.92998	3.55983	24.9347	22.8287	22.724	-3.11248	0.00195268
TUB	1445.85	930.319	1120.06	326.518	407.954	613.43	1.37548	0.00195575
RAB13	1837.76	1306.33	1891.86	5909.89	3822.47	3233.8	-1.36432	0.00196065
LAMC1	13530.5	25546.4	18061.8	8561.13	7678.7	4076.97	1.49174	0.00196712
TRIM36	3.86011	2.89687	5.33144	183.332	75.4347	0.304715	-4.37804	0.00196721
MYLK	764.357	1420.71	1067.02	326.505	492.328	426.892	1.3839	0.00197368
BDNF	152.93	25.1647	35.2601	248.349	1038.27	132.446	-2.73164	0.00197424
SFXN4	1026.54	877.02	1329.64	2341.81	3363.9	2089.2	-1.26952	0.00198767
EGFR	231.649	472.952	198.831	64.6461	55.5816	98.5241	2.0454	0.00199019
PRH2	2.27686	2.90457	3.54727	69.0161	60.5524	3.01575	-3.86581	0.00199145
RSRC1	369.407	353.717	351.834	111.079	112.163	92.1476	1.76769	0.0019954
SERINC2	49.9549	16.4489	33.5847	179.074	158.814	146.824	-2.27129	0.00200128
ANKZF1	1394.48	1117.36	1135.08	2348.64	4213.56	2428.03	-1.30161	0.00200131
IGFLR1	83.1336	91.088	122.924	328.736	431.781	289.611	-1.82021	0.00200397
GCHFR	138.494	93.9895	115.799	469.23	271.966	464.162	-1.78925	0.00200569
RPL19	22252	18147.3	16236.2	91375.5	32959	41651.8	-1.55128	0.00200803
RNASEH2C	2222.02	1496.28	1517.86	5106.31	3083.98	5211.87	-1.3557	0.00202008
NOVA1	55.8567	91.0985	99.9328	389.916	600.527	119.094	-2.167	0.002021
TYRP1	2032.17	1647.45	2073.08	51.161	5.94766	605.734	3.11619	0.00202106
GOLGA8A	333.483	770.46	449.938	1729.69	2469.58	642.001	-1.63971	0.00202132
SEM1	1263.86	772.354	1050.23	3017.28	1879.97	2559.96	-1.27238	0.00202642
C1orf123	1018.85	789.806	829.206	1656.07	2032.83	2413.12	-1.20961	0.00202787
GOLIM4	4139.69	5809.75	4387.46	2144.52	2220.43	1127.48	1.384	0.00202848
ASPM	18.4873	43.6199	43.356	661.807	585.635	3.00117	-3.56268	0.00202855
ANGPTL1	323.355	627.981	691.368	91.8495	14.8803	203.474	2.40435	0.00203159
CLEC9A	24.0179	41.6895	24.7097	0.0349595	0	4.938	4.09502	0.00204083
LGALS7B	1.38778e-17	1.38778e-17	1.38778e-17	11.2773	9.92747	2.90782	-6.04987	0.00204313
RPL10	31451.5	25009.5	22542.1	138720	51056	49293	-1.59744	0.00204412
GRIP2	3516.83	3194.14	2985.37	48.8958	174.688	1402.24	2.57598	0.00204514
GNL3L	2404.05	1864.54	1020.97	506.738	677.94	850.957	1.37778	0.00205172
HTRA3	3033.73	3680.62	5718.04	13317.2	9771.08	9560.9	-1.39293	0.00205246
MYLIP	1106.67	1066	1135.1	523.615	240.201	492.163	1.39741	0.00205446
SLC25A24	772.966	1028.22	932.656	463.516	285.864	285.608	1.40091	0.00205468
TXNRD1	3232.22	2618.49	2594.63	1093.84	1048.18	1457.95	1.2303	0.00205471
EPC2	987.629	1209.44	1154.55	538.367	474.459	344.343	1.30366	0.00206012
ADCY3	541.276	550.446	503.881	160.989	213.41	160.17	1.57664	0.00206069
CCDC167	304.87	292.666	263.416	981.536	594.559	743.092	-1.42903	0.00206344
ZNF641	915.344	1001.08	859.26	391.048	344.428	373.543	1.3234	0.00206959
ZC3H13	3692.57	5147.87	2016.4	1249.13	1338.01	1500.72	1.40914	0.00206959
C7orf50	2245.29	1469.13	2271.12	4417.22	4099.4	6872.59	-1.3622	0.00207806
PDZK1IP1	1.38778e-17	1.38778e-17	1.38778e-17	56.2698	5.94835	0.261627	-7.4149	0.00208106
MICAL3	4824.9	5355.23	4522.71	16196.3	29756.9	4709.41	-1.78482	0.00208233
NDOR1	577.817	572.733	601.143	972.614	1818.43	1507.42	-1.29491	0.00208931
CLEC1B	0	0	0.907789	29.4358	42.6908	0.268629	-5.86801	0.00209116
WDR18	1406.18	970.054	1093.53	3001.44	2467.58	2594.69	-1.21638	0.00209175
TM4SF5	1.38778e-17	1.38778e-17	1.38778e-17	66.4301	3.9627	0.267358	-7.59129	0.00209669
RAB3GAP1	3053.24	3659.31	3354.92	1343.2	1251.66	1655.42	1.24412	0.00209743
ATP6V1C2	13.1231	19.3851	19.4616	70.3443	135.991	74.8491	-2.42781	0.00209822
PABPC1L	49.6252	108.561	71.5839	304.942	567.773	143.071	-2.14346	0.00210666
EFR3A	1764.6	1984.71	1669.92	861.436	706.724	811.088	1.18756	0.00211222
CRYGS	21.6776	35.8689	26.5011	121.31	144.919	124.119	-2.21102	0.00211786
ARG1	0.750051	0	1.80473	119.686	9.91788	0.289583	-5.4705	0.00212055
SLC22A17	590.999	638.63	757.643	1552.88	1696.34	1368.78	-1.21642	0.00212544
C9orf24	406.036	324.643	278.426	813.871	722.604	1117.75	-1.39442	0.00212642
STAM	940.233	930.329	968.017	334.417	385.126	417.507	1.31979	0.00212861
NSUN7	6.82034	11.6159	27.5496	289.964	182.638	8.3717	-3.37684	0.00212892
FYB	161.709	225.813	144.935	12.5939	23.8184	62.1695	2.43066	0.00213127
HSPBP1	1555.42	1254.97	1732.74	3450.34	3710.31	3712.54	-1.2589	0.0021326
FBXL2	83.1728	90.1245	91.9385	525.89	685.89	77.7677	-2.28019	0.00213323
ATP6V1B1	2.23624	3.87423	5.34044	15.9758	40.6996	37.2722	-2.99559	0.00215043
BUB1	51.1711	37.7662	158.448	1276.11	896.314	16.363	-3.14358	0.00215051
TNFSF14	3.06844	3.87675	3.52729	170.721	1.97754	23.0184	-4.17307	0.00215178
SNX10	38.7479	71.7246	61.8889	11.3063	5.95173	10.6355	2.61573	0.00215358
LAT	78.6417	60.0798	46.7966	207.479	348.405	193.592	-2.01184	0.00215831
PNKD	2369.75	1850	1745.06	5906.53	4450.78	4278.25	-1.29484	0.0021586
TOP2A	46.4336	149.251	174.239	2628.39	2275.03	2.99402	-3.72795	0.00215874
LCN12	122.344	51.3427	54.7455	335.517	487.369	163.051	-2.10744	0.00216161
RAD50	1273.74	2972.25	1533.75	788.903	618.382	851.039	1.35571	0.00216439
PLEKHA7	1493.96	1701.74	1318.07	6459.67	8653.43	1120.96	-1.84659	0.00217702
TLR1	26.2615	59.1233	62.8145	2.35175	3.96721	11.6376	3.02344	0.00217972
PLD4	93.2443	44.5476	194.654	17.0293	15.8793	22.5885	2.57663	0.00217998
PPP2R2B	0	13.6143	5.27655	218.585	161.796	3.01172	-4.332	0.00218223
HMGA2	0	6.8045	5.33645	172.162	163.784	0.308443	-4.77043	0.00218526
DECR2	381.075	353.715	370.403	691.507	781.167	1524.44	-1.43857	0.00218994
CALCRL	786.896	1726.96	1043.13	653.868	313.656	257.702	1.53703	0.00219574
LIN7B	336.009	361.484	192.641	701.67	774.221	964.393	-1.45443	0.00219822
NPAP1	0	2.92147	1.76987	54.2716	43.6772	3.0124	-4.36486	0.00220193
SNX22	70.9986	33.9035	29.0986	182.539	124.068	341.146	-2.26863	0.00221217
RPL23	15061.2	13078	10734	68962	23027.2	25606.4	-1.59698	0.00221839
SLFNL1	15.6405	18.4361	1.6606	113.348	183.639	27.0549	-3.16847	0.0022197
NOD1	797.145	781.09	763.795	2312.27	2591.66	1030.14	-1.34129	0.00222421
CD320	733.311	620.205	1174.97	1792.1	1360.84	3933.55	-1.48646	0.00222442
KLHDC7B	2.9328	4.82669	18.7493	1.38778e-17	1.38778e-17	1.38778e-17	6.18333	0.00222771
FBXO9	1423.17	1533.11	1622.21	627.975	705.734	665.697	1.19512	0.0022287
ZNF813	59.7909	79.4674	83.1155	10.2568	16.8762	13.3739	2.4463	0.00222882
ESPL1	16.9396	40.7165	35.38	267.541	631.305	8.36012	-3.28019	0.00223903
ZNF581	388.172	242.26	292.596	1703.42	566.765	591.209	-1.63163	0.00223938
ELK3	1270.64	2036.08	2227.81	844.434	703.746	791.083	1.2423	0.00224057
NARFL	1228.79	1027.23	1214.67	2040.34	2754.44	3332.22	-1.22729	0.00224197
ADAMTS13	230.255	181.214	179.431	446.657	746.433	539.007	-1.55078	0.00224251
MTMR12	874.123	948.747	842.468	397.831	318.62	342.885	1.33096	0.0022546
CPVL	6007.8	4915.25	7470.17	1324.01	1473	3641.38	1.51452	0.00225525
TMEM86B	107.411	62.9747	86.6281	415.954	505.235	137.747	-2.04098	0.00225761
CEP85L	803.371	952.633	579.867	316.222	198.514	332.083	1.46405	0.00225861
MELK	6.08385	11.6307	14.1916	182.504	368.267	0.313461	-4.09313	0.00226408
CDCA5	43.3944	59.1039	107.963	398.948	505.237	100.423	-2.25352	0.00227174
KLHL25	187.41	163.768	210.418	489.718	945.949	348.437	-1.66719	0.00227835
GCKR	1.38778e-17	1.38778e-17	1.38778e-17	7.96246	1.97901	16.9363	-6.2086	0.00228136
RPL31	6644.82	4354.14	6301.44	26828.2	7895.07	16420.3	-1.56371	0.00228277
CSTF2T	1309.6	1448.8	1686.77	519.185	530.042	805.568	1.26123	0.00229795
SSR2	2746.92	2067.07	2448.78	11016.2	5904.93	3526.07	-1.49326	0.00230018
FKBP8	10297	6559.8	7150.07	24484.3	18511.9	18514.7	-1.35736	0.00230368
PLS3	2196.93	2869.5	3301.03	1280.82	931.048	1336.62	1.23764	0.00230373
THSD4	13206.4	12200.9	9993.13	4521.48	5896	3647.33	1.33161	0.00231599
TRMT2A	787.854	680.301	644.436	1415.76	2108.27	1420.83	-1.2268	0.00231917
C2orf48	1.57395	0	1.78707	47.5479	61.5494	0.284378	-4.86957	0.00232338
LCAT	616.743	721.022	368.564	1217.41	2007.03	1167.4	-1.36393	0.00233465
SIRPB1	18.7505	18.4234	6.09395	0.0191992	1.98863	0.0431601	4.10049	0.00234267
GUK1	4068.99	3535.26	4189.46	10152.6	7829.57	10806.7	-1.28744	0.00234653
TSEN54	286.977	252.927	281.12	877.301	1113.69	397.836	-1.54061	0.00235567
KLHDC4	331.361	291.698	222.725	715.25	856.609	680.428	-1.41256	0.0023562
ZNF501	206.779	306.244	248.4	93.961	53.5976	38.9161	2.02692	0.00235932
RND2	24.7923	36.8322	32.7075	146.218	117.123	154.704	-2.14344	0.00236352
AP4M1	338.332	234.506	343.024	808.18	847.674	732.445	-1.38218	0.00237237
SCN7A	2075.56	4839.7	2873.09	797.994	157.813	1556.21	1.96232	0.00237405
PPP4C	1606.79	964.231	1740.71	3868.56	3229.89	3547.14	-1.30374	0.00238195
TUBG2	864.826	730.691	835.413	1479.26	2796.14	1566.27	-1.26482	0.00238226
ALDH5A1	1978.42	2508.99	2419.61	688.098	762.308	1375.08	1.28981	0.00238437
LYPLA1	1512.53	1956.6	2658.36	948.71	664.041	969.768	1.2466	0.00238668
DCANP1	4.55912	6.77973	9.77283	1.38778e-17	1.38778e-17	1.38778e-17	5.8625	0.00238998
WDR54	125.217	85.2631	144.136	550.821	596.553	184.429	-1.90797	0.00239623
PPP1R16B	1205.43	1108.64	1339.33	325.388	315.64	730.658	1.4139	0.00240005
PCSK1N	1.38778e-17	1.38778e-17	1.38778e-17	6.93007	0	62.98	-7.58369	0.00240162
CD200R1	13.948	16.4751	15.9081	0.0199193	0	2.45863	4.07804	0.00240689
CADPS2	1316.64	1339.29	1348.15	770.635	461.554	272.419	1.4115	0.00240837
E4F1	888.166	746.197	813.305	1605.06	2753.46	1479.58	-1.25405	0.00241222
HAPLN1	292.392	178.29	426.194	41.9058	62.5435	0.282939	3.09058	0.00241483
CREB3L4	203.822	129.843	180.345	851.142	713.676	220.464	-1.79552	0.00242055
MS4A7	266.798	234.519	197.099	6.94014	5.94769	79.0395	2.91875	0.00242311
FLI1	1077.86	1009.79	1389.74	451.149	379.167	589.499	1.29261	0.00242678
EMID1	17.7326	26.157	45.1847	232.23	114.144	102.925	-2.33015	0.00242949
APRT	923.214	662.852	712.51	1682.11	1456.13	2198.31	-1.21472	0.00243072
RNF181	1083.4	849.89	868.101	3113.62	1140.48	3096.08	-1.3913	0.00244125
PDCD1LG2	62.1676	86.263	53.8767	0.0736434	1.98024	15.3189	3.50321	0.00244591
MPP3	483.71	607.635	390.692	714.206	1763.84	1444.69	-1.40417	0.0024476
IRX4	1092.74	870.242	853.068	2382.6	3773.84	1236.92	-1.39254	0.00244906
ATRN	2913.25	3872.52	3056.98	1084.8	1458.12	1599.4	1.24859	0.00245231
ZBTB6	285.324	379.888	397.835	90.665	24.8068	131.705	2.1047	0.00245761
NSUN5	669.676	462.247	547.205	1159.6	1192.1	1690.04	-1.2667	0.00246367
XIAP	1608.27	2025.42	1410.88	618.929	727.57	837.686	1.20763	0.00246375
B3GALT2	2531.4	3415.11	2394.82	254.039	149.873	1551.81	2.09266	0.00247494
ANKRD11	6948.87	8598.81	4019.64	1972.32	3092.92	2414.59	1.38729	0.00248025
MYRF	10.7016	35.8835	22.9739	274.151	212.418	23.0677	-2.86728	0.00248055
CSAD	354.555	464.201	443.789	980.489	1331.07	831.236	-1.31579	0.00248844
TIMP1	899.745	937.109	1235.04	3950.05	1719.17	2081.19	-1.33503	0.00249078
TCF4	4628.86	6822.45	5350.18	2398.45	2523.17	1990.44	1.28129	0.00249422
COPE	3060.34	2443.09	2573.42	7359.67	5473.15	6579.32	-1.26501	0.00249931
HR	372.397	553.356	621.515	0.115945	3.96236	113.466	3.70764	0.00250152
GBP3	342.005	943.929	606.432	103.223	39.6954	290.146	2.12765	0.00250695
OVGP1	28.8037	21.3094	26.5184	88.4845	168.746	105.49	-2.23648	0.00251455
KCND3	315.037	290.732	186.463	12.6067	12.896	101.816	2.6342	0.00251723
PROCA1	39.6097	41.6662	49.5241	167.783	220.358	152.197	-2.04334	0.00252649
ZNF518B	831.303	1229.8	806.2	412.576	355.347	368.23	1.33523	0.00252781
HAS1	2.3983	0	1.77259	108.372	8.92532	3.01488	-4.72857	0.00254248
PQLC1	1353.98	1069.87	1602.8	3046.82	3052.22	3233.63	-1.21256	0.00254313
LRRC27	146.197	156.996	129.038	399.036	725.592	304.388	-1.72462	0.00254315
PCDHGB5	142.36	131.798	100.731	11.4444	39.7114	21.4335	2.36149	0.00254634
CCPG1	2811.38	3281.36	3072.03	824.122	764.291	1924.56	1.38367	0.00255047
LCN10	52.8229	47.4726	77.8523	86.303	53.5912	1294.1	-3.00633	0.00255062
KIF16B	678.917	756.868	634.713	162.174	199.508	361.212	1.51862	0.00255965
SMO	746.592	684.176	769.999	2619.47	4141.11	547.335	-1.7314	0.0025687
DOCK9	1492.32	2233.77	2158.83	771.937	998.55	805.804	1.19143	0.00257542
FAM216B	241.009	457.448	160.8	105.228	49.6269	24.3329	2.2582	0.00257811
SLC2A8	468.132	540.757	514.503	1123.31	1336.03	1103.29	-1.22559	0.00259194
ODF3L2	3.02886	1.92121	8.05587	64.4509	19.8458	30.8173	-3.10772	0.0025933
URB1	1062.31	1191.02	1142.17	421.695	424.828	582.844	1.24844	0.00259549
NMI	143.637	297.495	802.039	101.969	29.7701	118.486	2.3119	0.00259886
NR1H3	349.966	333.366	330.616	688.106	551.875	1724.38	-1.54694	0.00259924
ENO1	5824.28	4790.24	6280.23	16994.3	15214.5	10250.7	-1.32949	0.00259973
AZU1	3.30847	0	0	99.3228	8.92542	4.35644	-4.96578	0.00260844
XBP1	3701.18	3044.9	2933.21	1179.99	990.603	1826.03	1.27632	0.00260847
ELOB	5859.42	4100.24	3008.31	15711.1	6630.51	13566.8	-1.4693	0.00260856
CLCN3	2751.48	3392.81	3137.45	1315.99	1437.27	1323.38	1.1869	0.00261006
PCDHGB7	264.357	364.391	267.832	42.0381	129.048	41.6045	2.07194	0.00261045
CSF1R	1014.93	750.068	1027.27	77.2206	86.3479	518.05	2.03471	0.00261749
LAMB4	24.6742	86.2743	65.4328	9.05809	11.9153	2.90669	2.86092	0.00262059
RIN2	1974.55	2194.03	2460.29	1012.21	993.585	968.529	1.15609	0.00262316
TMEM38A	1219.35	1810.28	1678.79	88.567	171.711	880.865	2.04486	0.00262366
OPCML	38.221	26.1588	21.16	309.363	371.238	11.0408	-3.00992	0.00262685
SERHL2	136.129	117.256	112.247	265.325	490.343	454.843	-1.72583	0.00263992
SPIRE2	32.5692	44.5805	45.9847	168.901	177.674	161.471	-2.0416	0.00264284
LOC100996693	17.8327	24.2357	17.6507	138.228	143.93	44.3524	-2.44396	0.00265135
OSBP	2762.42	2812.32	2546.89	1090.44	1118.65	1395.29	1.17208	0.00265669
CCDC57	283.044	294.602	324.45	763.992	1122.63	539.159	-1.42703	0.00266988
UBQLN2	2662.12	2349.08	2477.95	1200.35	865.537	1237.9	1.18081	0.00267571
NCAPH2	1539.1	1295.67	1503.75	3630.53	3758.95	2728.18	-1.22153	0.00267751
PAGR1	1311.2	1150.31	1477.25	3327.9	3932.66	2158.63	-1.25784	0.00267887
SLC29A2	650.144	732.641	587.853	1008.89	2040.77	1706.17	-1.27094	0.00268123
OR2B6	1.38778e-17	1.38778e-17	1.38778e-17	23.6344	13.8966	0.233602	-6.69312	0.00269406
DEAF1	738.815	681.269	760.273	1660.56	2075.51	1279.48	-1.20181	0.00269644
DPP8	1727.23	2355.88	1847.62	938.518	952.889	753.828	1.16451	0.00270449
DTX3	1315.08	1238.5	1479.89	3042.29	4513.32	2245.34	-1.2809	0.00271288
WASHC2A	2312.91	2369.44	1998.78	56.8314	702.759	868.059	2.0371	0.00271902
TREML1	0	0.964307	2.7168	18.1122	19.8545	8.23553	-3.56962	0.00272437
IFI27L2	566.352	301.374	308.475	1319.36	453.607	1807.26	-1.60506	0.00272779
UTP23	519.456	624.101	571.079	181.396	195.54	237.38	1.48071	0.00272853
LOC101927572	0	0.971299	0.888683	9.13289	22.8378	6.89487	-4.18946	0.0027402
HES5	38.1563	31.0061	28.2545	149.635	229.296	77.6644	-2.22416	0.00274401
SLC15A4	899.074	769.459	708.967	274.343	330.534	330.823	1.34514	0.00274748
GPR173	73.0261	104.672	81.3097	542.954	1088.89	28.3895	-2.67869	0.00276167
DIS3L	1720.26	2038.98	1714.13	640.478	842.711	935.062	1.17845	0.00276624
TMEM9	1143.25	826.625	1209.39	3586.24	2407.04	1725.09	-1.27948	0.0027723
ABCA7	163.233	215.142	211.292	357.159	411.921	1180.06	-1.72392	0.00277461
LYPLA2	1061.6	826.629	1018.41	1907.69	2208.52	2357.15	-1.15492	0.00278015
CHCHD5	521.927	336.263	411.062	1468.93	565.771	1395.25	-1.43347	0.00278331
PIGU	573.213	427.361	511.852	1252.5	1310.22	1004.63	-1.23769	0.00278634
SPATA19	0.750051	0	1.80473	41.8277	39.7088	0.273748	-4.80291	0.00278825
ADRB1	7622.57	3569.17	4013.48	27.354	36.7174	1506.07	3.27486	0.00280037
RHOC	4908.2	3090.43	4597.9	13309.3	8054.89	10355.9	-1.33231	0.00280425
CENPW	1.34271	6.76162	32.0909	261.672	199.514	13.7211	-3.55402	0.00280716
SMG9	398.899	436.089	525.144	1206.03	1731.09	643.275	-1.39645	0.00281625
SELENBP1	2054.04	1319.9	1457.75	3003.82	2731.61	8015.54	-1.50872	0.00281768
CABIN1	2193.9	2263.81	2204.78	4853.62	8505.53	3708.76	-1.35716	0.00282893
RPL14	15093.9	10079.6	10938.2	58222.3	21493.6	23945.6	-1.52132	0.00283399
PRTN3	6.3657	3.87499	0.81282	184.3	16.8659	4.36071	-4.17488	0.00283449
AKAP6	8530.66	13273.7	7616.82	3270.14	5165.46	2985.66	1.36504	0.00283615
PDXDC1	3459.23	4121.57	3314.23	1302.42	1432.31	1875.49	1.2408	0.00283652
DCST2	9.99452	21.3405	12.3415	86.1643	144.927	36.3457	-2.60512	0.00283753
PFKFB1	1.4446	5.83471	2.62366	28.3383	28.7853	24.0993	-2.99476	0.00284037
PNMT	161.094	82.353	129.068	309.511	453.616	473.505	-1.72927	0.00284485
LAMTOR4	1341.65	873.144	975.067	3307.49	1106.73	4846.08	-1.53725	0.002845
GAL3ST1	17.1679	10.6471	14.1362	115.594	173.713	16.3916	-2.85374	0.00285177
PDLIM7	1831.44	2576.84	1864.4	7134.12	10247.5	2044.07	-1.63083	0.0028586
SP6	9.18422	29.1131	9.65153	47.7486	343.459	29.7325	-3.12395	0.00286629
PPP1R3D	1074.08	753.945	917.623	456.716	197.52	369.495	1.42361	0.00286783
SLC27A5	40.3872	31.9634	61.0679	302.509	124.069	164.21	-2.14302	0.00286863
PADI4	1.48433	1.93206	3.57282	32.9267	88.3566	1.66398	-4.06225	0.00288116
IL13RA1	897.417	1058.25	1062.62	436.386	312.663	481.492	1.29465	0.00288305
LTBP2	1062.98	2131.06	1769.85	416.072	401.002	1004.09	1.44696	0.00289705
WIPF1	965.098	1042.75	1067.92	566.638	245.165	374.915	1.37399	0.0028987
SELENOK	2022.09	1458.48	1840.57	4383.19	2952.96	5877.43	-1.31203	0.0029013
CD5L	0	0	2.74169	4.67834	0	278.769	-6.56273	0.00291116
SLC35C2	677.366	657.043	712.535	1632.21	1829.35	1206.1	-1.18919	0.00291428
C1orf162	141.535	159.907	113.11	462.464	598.538	281.715	-1.69498	0.00291468
COL3A1	21764.8	58052.8	65257.1	23866.3	7812.69	2611.04	2.08091	0.00291857
SPPL2B	1420.87	1323.78	1441.86	3114.84	4955.03	2277.37	-1.30542	0.00292376
ADAMTS14	45.811	61.0582	53.9177	302.657	590.606	37.7452	-2.53114	0.00292753
U2AF1L4	235.576	262.621	313.859	539.607	799.038	811.018	-1.40404	0.00293137
WAPL	1370.27	1770.55	1477.21	826.257	651.14	517.754	1.2104	0.00293804
SHBG	6.1736	4.83235	9.77532	61.1351	46.6516	28.2409	-2.68688	0.00294081
UBE4A	2493.3	2918.92	2683.05	1293.29	938.989	1347.29	1.17737	0.00294945
SPIRE1	2464.55	2739.64	2294.94	1045.1	1225.85	1117.93	1.14579	0.00295287
SUCLA2	4421.23	4955.96	5672.89	964.697	749.4	3164.95	1.62525	0.00295674
TGOLN2	5907.51	6032.63	4858.64	1528.01	1389.62	3403.99	1.41012	0.00295985
CNKSR1	43.4655	65.9098	49.4832	183.687	409.951	112.365	-2.15	0.00296089
ITCH	1430.14	1903.31	1682.32	855.752	672.976	701.749	1.16897	0.00296945
PROC	3.15487	0.956357	2.65537	90.2991	9.91819	8.35549	-3.92604	0.00297867
DCLRE1A	370.115	534.953	388.946	61.3273	174.701	137.367	1.79178	0.00298044
TIAF1	24.0959	22.2836	24.7514	99.7941	189.593	64.3067	-2.30781	0.00298313
FBXL14	389.622	392.483	367.741	168.779	90.3225	85.5513	1.73707	0.00298434
B9D1	192.923	136.63	167.075	556.519	401.004	524.253	-1.57581	0.00298552
RSF1	1980.85	2608.83	864.481	783.2	810.951	389.79	1.45846	0.00298659
ATF4	4696.58	5162.38	4512.99	11884.6	11190.5	10924.2	-1.24223	0.00298776
F13A1	642.271	1234.65	708.068	16.0232	45.6512	375.092	2.56401	0.00298836
NT5DC2	2096.68	2244.43	2166.77	4664.32	7558.6	3876.81	-1.30678	0.00299108
REM1	111.964	90.112	140.603	455.622	438.727	252.351	-1.74144	0.00299162
TTC25	29.6384	22.2846	17.6281	159.749	152.862	48.3575	-2.36909	0.00299815
MANBAL	829.08	595.013	768.231	2290.69	1454.15	1372.84	-1.22276	0.00300194
JAK2	1829.1	2184.34	2371.89	724.33	1306.26	377.838	1.40598	0.00300218
TAF13	462.722	476.795	442.001	104.346	78.409	225.038	1.76105	0.00300285
C1orf61	1.38778e-17	1.38778e-17	1.38778e-17	26.9781	10.9163	0.234138	-6.70779	0.00301596
RSRP1	1329.93	1280.18	859.223	4075.92	3415.51	1499.72	-1.37382	0.00301662
CLPX	2266.96	2778.4	2695.43	1184.49	880.426	1352.59	1.17966	0.00303066
SPHKAP	10445.4	11621.4	10703	4736.83	4938.15	4188.86	1.24101	0.00303099
FAXC	1.40571	7.77181	5.30803	10.3514	153.874	19.027	-3.6271	0.00303129
ZNF28	298.573	371.167	350.96	107.684	98.2653	106.734	1.7059	0.00303151
FAR2	160.066	282.016	267.883	66.8688	67.4968	52.1466	1.92591	0.00303166
RPL27	8229.05	5729.29	6520.65	35731.7	7068.24	21462.8	-1.64981	0.00304933
MMRN2	3934.44	3328.84	4252.24	905.748	1020.38	2387.44	1.41682	0.00305175
GRXCR2	1.65296	0	0	6.86657	6.94454	17.0462	-3.93474	0.00305227
NRGN	409.221	250.015	235.101	579.292	1229.83	684.479	-1.4788	0.00306997
WASHC1	608.274	459.347	357.975	1185.62	1213.94	1007.27	-1.25649	0.00307479
RORA	793.913	1653.31	897.248	541.751	390.087	366.971	1.36414	0.00308575
CLCN4	2168.24	2604.94	1718.52	283.503	292.808	1401.27	1.71518	0.00308972
DYNLL1	2248.36	2218.26	2059.79	6516.33	4246.31	4729.12	-1.24707	0.00309371
HSF1	7263.09	5645.95	6488.83	16319.9	14775.7	15303.7	-1.25817	0.00310106
VNN3	1.38778e-17	1.38778e-17	1.38778e-17	17.925	3.96548	2.91117	-6.0915	0.00310231
TMEM120A	2634.25	1288.88	1886.52	3921.94	2798.11	11585.2	-1.65556	0.0031263
DDX6	5270.55	5402.72	4840.97	1729.75	1831.33	2881.25	1.26802	0.00313722
OGFRL1	530.231	1033.07	1072.38	308.338	305.717	389.453	1.393	0.00313768
CHRM2	771.5	681.269	718.712	335.375	250.135	61.7383	1.74472	0.00314081
TXN	1115.34	723.903	783.226	2423.35	1381.68	2371.79	-1.23553	0.00314445
ZNF664	3858.18	4552.82	4079.82	1744.45	1743.98	1938.29	1.2027	0.00314513
SYT7	1890.47	3308.5	3500.83	120.306	112.154	1470.28	2.35295	0.00315098
TMLHE	676.449	1034.02	1520.63	378.606	260.054	556.046	1.43572	0.00315522
DNAJC12	25.6699	15.4865	30.988	148.457	46.6441	189.146	-2.40555	0.00316102
HNF4A	1.38778e-17	1.38778e-17	1.38778e-17	28.0925	9.92295	0.234316	-6.71265	0.0031647
ZNF221	98.8376	115.344	30.8237	20.3058	8.92941	10.7879	2.60393	0.00316643
CREB3L3	1.38778e-17	1.38778e-17	1.38778e-17	132.085	0	0.290112	-8.49154	0.00318315
HSPB3	6520.42	4862.92	4575.74	14039.3	9342.28	16509.5	-1.32163	0.00319564
FPGT-TNNI3K	11.611	12.5939	15.0446	112.09	69.4802	37.6345	-2.46991	0.00320191
FAM63B	2277.15	2683.44	1482.46	1013.32	878.443	932.503	1.18979	0.00320211
CDH24	193.619	209.325	196.243	378.671	655.113	666.917	-1.5044	0.00321639
TMEM74B	164.811	190.911	201.569	389.995	498.28	738.828	-1.54494	0.0032166
AGAP3	1857.18	1742.43	1725.63	3652.12	4639.38	3974.04	-1.20363	0.00322185
CCDC94	533.525	481.637	468.519	1356.74	1157.36	944.612	-1.22084	0.00322336
CHAMP1	430.789	586.314	434.031	163.231	189.587	133.533	1.57585	0.00323255
EBF4	379.505	436.1	323.517	1288.72	1416.43	459.227	-1.47403	0.00323496
DHRS3	3741.64	2740.6	2996.87	8837.72	6666.25	6999.58	-1.24726	0.0032466
HMG20B	1851.77	1538.92	1540.86	4291.34	4043.82	3123.04	-1.2162	0.00325403
PPCDC	157.12	93.9818	177.736	489.653	357.33	500.207	-1.64993	0.00325405
DICER1	1126.78	2050.63	1487.82	682.361	749.409	560.404	1.22714	0.00325781
GTF2A1	846.033	1254.02	1288.95	645.979	321.596	377.647	1.33278	0.00326906
SYNJ2BP	3306.81	3941.33	2827.11	1119.94	1188.13	1914.08	1.25488	0.00327771
PARM1	13717.3	12416.1	12081.3	6412.07	4529.2	5033.26	1.25835	0.00328019
PYCRL	136.815	127.909	195.424	411.492	488.356	485.573	-1.58922	0.00328291
SCUBE3	854.058	693.876	363.246	1497.39	3198.14	860.751	-1.53958	0.00328526
MEI1	5.46893	4.84436	3.49906	40.7558	35.7341	20.2282	-2.77171	0.00328561
NPIPB6	0.66986	2.90983	3.57151	39.569	32.7579	7.00336	-3.41008	0.00328922
C4B	710.765	438.975	1251.04	182.573	209.434	399.887	1.6005	0.0032945
CDHR2	1.38778e-17	1.38778e-17	1.38778e-17	15.6963	4.95918	2.90384	-6.01791	0.00329565
GABBR1	1097.32	1327.67	967.098	2829.19	4519.28	1453.04	-1.37564	0.0032959
PRICKLE2	557.58	614.407	591.413	188.186	124.069	293.211	1.5429	0.00329949
GSK3B	2519.73	3231.95	2626.46	1202.64	1535.54	903.3	1.20177	0.00330412
KIAA0754	290.762	648.371	166.087	8.08413	46.6483	128.689	2.58834	0.00330424
MYO15B	2685.38	3914.2	2288.72	6642.27	15104.3	4169.07	-1.54386	0.00330634
C1orf35	601.214	421.544	553.41	1228.7	1248.68	1171.31	-1.21056	0.00330925
RPS4X	14321.6	13302.8	14992.4	79946.5	19383.3	30064.6	-1.60227	0.00330961
MEOX2	540.406	530.081	990.215	248.248	245.169	264.132	1.44346	0.00331674
AMBP	3.18422	0.957994	1.74938	435.822	0	0.311362	-6.12364	0.00332448
44986	238.931	122.089	136.095	207.578	1591.14	336.483	-2.10186	0.00332581
OASL	43.2887	69.7397	682.863	2.39748	1.97788	50.9743	3.8258	0.00332582
PLCB1	275.168	553.374	381.883	151.837	92.3073	122.754	1.72136	0.00335785
THBD	1745.96	1787.99	1492.22	689.167	393.061	977.571	1.2874	0.00336541
DYRK4	442.543	285.865	475.644	1157.25	977.703	836.543	-1.30283	0.00337208
TNFSF9	2.48388	0	0	31.5331	10.9145	5.62489	-4.0896	0.00338582
TTK	21.7456	15.4886	30.1142	365.909	238.224	5.68935	-3.17159	0.00339176
UBR3	5512.35	8155.93	5688.75	3381.12	2295.86	2349.28	1.27001	0.00339347
NFATC4	474.3	588.238	752.362	1344.33	1578.22	1268.72	-1.20749	0.00339469
SCD	300.063	341.108	639.265	1143.79	257.073	4351.97	-2.16724	0.0033984
MIGA1	698.394	705.504	565.746	200.676	182.633	334.602	1.45657	0.00341484
PITX2	0	1.94459	1.78521	89.2498	32.7525	0.287833	-4.94221	0.00341594
TMEM238	11.054	3.85959	5.26483	1.38778e-17	1.38778e-17	1.38778e-17	5.79773	0.00342018
C1orf109	381.027	430.279	432.294	149.608	136.977	124.147	1.59731	0.00342081
NEK2	1.34671	9.68043	24.9472	292.255	212.418	3.00906	-3.80765	0.00342381
FAM58A	769.238	528.147	577.251	1195.9	941.964	2870.31	-1.41709	0.00343745
ANAPC4	539.725	507.802	529.531	1453.1	1565.32	785.974	-1.27041	0.00344377
KANK2	19857.3	20349.1	16601.3	5948.58	8004.27	9369.93	1.28435	0.00344463
ZGPAT	538.888	533.963	756.781	942.018	1569.29	1910.13	-1.27267	0.00344616
TMEM11	993.162	706.457	1012.24	1754.67	1845.23	2463.79	-1.16057	0.00344637
PCSK9	3.30847	0	0	85.7523	11.9039	3.01232	-4.80488	0.00344887
NLGN4X	86.1412	251.999	136.103	38.5271	39.7048	26.8336	2.16965	0.00345092
BRAT1	1525.91	1173.57	1377.33	3123.89	3851.26	2404.04	-1.20196	0.00345592
POLR2F	1523.64	988.467	1059.04	3985.24	1621.89	3326.96	-1.32266	0.00345692
TTC30B	95.5676	106.593	149.453	36.188	21.8347	18.8393	2.18819	0.00345752
CIDEC	0.7079	3.90361	0	0.125923	0	609.534	-6.94559	0.00347267
RANBP1	1080.24	948.739	1059.96	2690.85	2412	1750.38	-1.1496	0.0034801
DNAJC4	2263.13	2201.79	2190.63	6073.16	4686.03	4633.08	-1.20952	0.00348049
TEN1	149.312	97.8589	190.126	506.647	380.16	466.908	-1.6289	0.00349773
NAA50	2467.63	2675.67	2995.14	1011.11	796.055	1652.57	1.23434	0.00350652
GIGYF2	3538.59	3842.47	2934.97	1107.48	1351.91	1902.11	1.24207	0.00350939
RRP7A	1015.71	694.826	1109.5	1687.82	2917.23	1941.07	-1.2148	0.00351104
DNAJB1	2403.17	2006.99	2004.98	38213.7	1072.98	2639.06	-2.70821	0.00351318
CDH4	6.94061	5.8015	11.5494	133.545	78.4151	7.0409	-3.15233	0.00354435
P2RY14	224.003	179.273	209.513	43.1034	21.8304	77.0044	2.10979	0.0035462
FTO	2258.48	2276.41	1913.91	812.759	997.555	1132.5	1.13187	0.00354629
LOC81691	213.869	127.898	274.118	839.856	909.219	260.478	-1.7056	0.00354752
CABP1	47.3596	43.5948	78.7544	57.9657	133.992	850.081	-2.61557	0.00354765
MSL2	1100.44	1201.68	1010.43	557.643	424.827	457.62	1.20165	0.00354989
MYO15A	7.03974	4.83758	5.28407	39.6566	25.8035	41.2894	-2.60604	0.00356543
PALM	1255.23	1243.35	1112.98	3325.59	2179.73	2554.67	-1.15803	0.00357323
FRZB	653.995	694.837	839.86	373.958	164.765	268.165	1.43967	0.00358283
MAD1L1	616.7	641.541	623.236	1271.8	1718.18	1250.06	-1.17217	0.00359181
A4GALT	2997.43	1266.58	2517.76	4522.66	8458.88	4933.28	-1.40133	0.00359207
LOXL1	833.56	1748.27	1159.83	511.213	561.808	470.984	1.27654	0.00360417
FDX1L	398.985	349.839	349.176	866.015	570.735	1440.41	-1.38898	0.00362194
ADAD2	36.0399	7.72471	18.535	174.441	57.5637	120.074	-2.48987	0.00362718
MUC19	0.815237	0	0	2.39378	37.7365	5.61908	-5.24925	0.00364014
GJB2	20.2837	7.72859	21.2609	2.24385	1.98582	0.0762806	3.37461	0.00365464
SGO1	6.06633	12.5985	16.8617	131.359	111.174	15.0543	-2.84585	0.0036578
CENPX	619.852	564.98	533.935	1922.29	1084.9	1067.36	-1.24503	0.00365852
LRP4	1554.72	1444.93	882.196	546.353	575.704	536.316	1.22679	0.00367324
CSNK2A3	318.928	275.223	203.271	25.0657	47.641	112.879	2.10257	0.00367729
MPO	0	1.94459	1.78521	119.669	1.97753	5.6971	-4.99969	0.00369291
TMEM47	2900.8	3522.67	3494.61	2037.88	1106.74	910.009	1.29033	0.00369521
OAS1	192.607	449.629	2687.82	30.7545	9.91751	323.003	3.19206	0.00370056
DNAH6	0.750051	0	1.80473	9.1353	24.8245	5.59528	-3.75574	0.00370522
OSBPL11	489.91	565.954	529.53	142.878	132.011	263.853	1.55769	0.00371378
NDUFB7	7565.68	5491.86	5137.11	15703.3	8475.74	25098.9	-1.43738	0.00372439
P3H1	462.652	598.904	610.882	1682.06	1968.32	672.655	-1.37022	0.00372924
PMVK	1103.59	833.41	1125.39	2008.6	1386.65	4828.59	-1.42482	0.0037309
PPIA	8683.94	7036.6	9005.71	27240.9	18562.5	15218.5	-1.30327	0.00374718
MIEN1	855.526	666.73	723.126	1616.37	1316.17	2096.92	-1.16301	0.00374941
TRIL	453.991	1198.79	922.059	461.176	229.286	172.34	1.57657	0.00375454
TMEM175	829.829	782.059	719.582	1492.84	1971.29	1634.21	-1.12867	0.00375922
TMC7	680.33	97.8452	99.7709	57.8053	60.549	45.4791	2.41938	0.00376862
KPNB1	5866.27	6150.86	5565.89	1772.84	2729.63	2956.06	1.23721	0.00377683
ITPR1	1025.72	1555.41	1075.84	735.498	386.115	316.383	1.34612	0.00377755
ADAMTS12	120.378	263.611	215.713	1384.95	1042.22	113.788	-2.08275	0.00377965
SOAT2	1.65296	0	0	20.2299	5.95095	5.55118	-3.97695	0.00378248
ATP8B1	405.059	656.086	632.104	251.575	201.496	141.598	1.5085	0.00378988
LIMD2	166.367	212.237	182.981	782.051	913.191	191.137	-1.74782	0.00379053
EML3	752.018	864.439	699.245	1603.9	1762.84	1660.87	-1.11835	0.00379265
PLCXD1	5.29588	1.91108	23.2091	256.949	63.5201	13.7233	-3.44377	0.00379523
AIP	2064.91	1374.17	1616	5767.06	2816.97	3807.32	-1.29338	0.0037968
LYPD1	0.670233	1.93193	4.49374	40.8095	75.4492	1.66357	-3.98692	0.00380665
NDRG1	6980	5895.01	5745.34	2252.27	1834.31	3584.23	1.27953	0.00381139
CENPU	87.8279	62.0012	138.883	646.033	866.543	43.0761	-2.42842	0.00381681
TMEM236	4.58343	9.71008	4.37335	1.38778e-17	1.38778e-17	1.38778e-17	5.68859	0.00382036
WNT9B	124.429	207.429	29.0412	0.0945674	11.9106	23.524	3.3251	0.003825
CRK	2415.59	2308.39	1993.47	964.618	878.442	1221.85	1.13221	0.00383192
C12orf57	4043.44	2936.36	2326.73	13004.3	4478.57	7549.21	-1.42739	0.00385364
CCDC121	335.198	265.521	352.746	111.046	58.5578	110.636	1.76646	0.00385683
PHKA1	1312.06	987.501	1017.5	229.074	316.633	689.25	1.42603	0.00385816
CIART	186.036	59.0856	147.652	438.668	465.526	406.942	-1.7373	0.00385846
ANO5	3750.88	4585.78	3220.51	1214.01	698.778	2367.43	1.43323	0.00386121
MCF2	0	0.971299	0.888683	16.9359	3.96405	15.8886	-4.1105	0.00387315
RTN1	57.5476	57.1759	51.2495	4.62206	7.93867	15.7163	2.54222	0.00387862
ZNF688	512.535	404.103	483.567	1000.9	796.055	1585.89	-1.27192	0.00387867
KLF10	1600.59	1365.46	1080.24	788.81	426.811	477.695	1.25666	0.00387898
SRP14	10874	8641.43	9469.81	30768.3	29353	14018	-1.35491	0.00388537
AKT3	1105.84	1382.91	1240.3	764.96	413.908	287.072	1.34645	0.00390206
GMPPA	689.094	535.902	589.638	1146	1611.97	1332.71	-1.1724	0.00390249
FGL1	1.38778e-17	1.38778e-17	1.38778e-17	116.223	0	0.286301	-8.30826	0.00391185
DFNB59	21.7587	18.403	24.7705	106.559	161.799	50.9944	-2.29134	0.00391257
AZGP1	454.159	20.3149	46.7228	208.715	38.7035	9303.27	-4.19585	0.00391418
NEK3	196.735	145.347	258.194	650.599	734.522	356.427	-1.53616	0.00392442
C21orf2	958.875	1082.48	1026.36	1899.76	2538.06	2214.47	-1.11665	0.00392873
SRXN1	1362.6	945.825	1249.15	232.465	162.778	765.064	1.61705	0.00392922
ZNF32	1054.58	829.535	1135.12	2357.64	1707.26	2674.58	-1.15816	0.00393259
SLIT1	11.7462	8.71845	6.1344	68.02	124.086	11.0476	-2.91489	0.00393547
MCM4	1899.09	2226.01	2568.16	964.61	1278.46	716.55	1.17688	0.00394105
LMAN1	3219.68	3608.92	3722.69	1566.47	1064.05	1888.81	1.22335	0.00394806
EXOSC4	430.091	344.988	417.267	749.305	739.477	1556.45	-1.35199	0.0039515
HMGB3	342.822	426.39	784.252	2406.32	3006.57	304.552	-1.87979	0.00396033
SSR4	1924.92	1184.22	1590.38	5397.56	2165.83	4387.5	-1.34634	0.00396152
SEL1L3	328.884	438.035	425.228	145.069	135.985	109.51	1.60868	0.00396463
OTUB1	2588.28	1924.62	2155.27	4761.78	5462.24	5019.89	-1.19278	0.00397122
IL37	1.38778e-17	1.38778e-17	1.38778e-17	20.2419	11.9114	0.223536	-6.47405	0.00397615
BICDL1	2.21411	8.75229	2.59827	122.105	37.714	5.70121	-3.57359	0.00398006
IDE	2239	2467.32	2347.11	1104.01	754.366	1313.86	1.15302	0.00398531
LMNB1	78.4437	93.9959	130.893	1024.63	1520.66	5.67086	-3.07047	0.00399822
CACNA1B	7.74659	5.80159	10.6478	66.8167	69.4855	19.0071	-2.66241	0.00400148
PDZD8	643.059	1064.08	785.889	315.133	398.032	286.923	1.31698	0.00401888
FHIT	242.631	207.376	272.303	530.521	592.576	782.938	-1.39905	0.00401921
NCOA7	412.875	599.88	495.933	193.777	71.4597	205.266	1.68132	0.00402702
SPTY2D1	602.671	689.027	700.161	284.487	187.596	294.746	1.37733	0.00404539
GDF2	0	0	1.82686	60.9483	25.8054	0.276147	-5.36279	0.00405266
NAT8	0	0.976229	0	32.7	20.8456	0.254185	-5.41218	0.00405622
IGFBP5	19043.7	26144.3	26942.9	7814.29	9440.55	12400.8	1.28232	0.00407543
OXER1	44.2617	54.2705	53.929	200.66	378.188	84.3878	-2.11885	0.00408169
WDR90	329.641	465.169	488.011	1193.59	2250.22	415.245	-1.58901	0.00409299
MRPL52	948.076	698.708	831.872	2027.83	902.259	3724.1	-1.42429	0.00409363
FAU	12767	9148.27	8438.1	51498.4	16303.3	18927.1	-1.51464	0.00409609
CCDC17	50.5818	54.2783	29.9853	149.677	277.933	130.932	-2.0475	0.00409647
GJD3	573.877	707.442	715.194	210.883	250.132	314.714	1.36386	0.00409691
DRICH1	3.91554	3.87956	1.71849	10.3207	36.731	29.2939	-2.95221	0.00410245
ZNF358	5169.55	3771.72	3332.78	9649.34	8123.38	11298.9	-1.24393	0.00410689
CSNK2B	3240.8	2576.82	2214.47	7791.51	6491.56	4773.24	-1.24637	0.00412386
LRRC56	10.8693	3.85125	17.7825	62.3607	89.3381	41.5755	-2.55676	0.0041264
RNF208	998.641	846.019	693.923	1361.4	1697.33	2843.83	-1.21695	0.0041376
TFAM	992.274	1327.67	1266.83	525.949	537.985	525.631	1.17382	0.00415477
PEAR1	1264.53	1443.96	1233.21	455.719	498.279	758.86	1.20268	0.00415485
ANGPTL6	3.2196	0	1.76048	28.2687	26.8029	6.9763	-3.5333	0.00417658
NEK7	6948	9058.15	8915.54	3830.02	2276.01	4231.34	1.26957	0.00417781
SLC35E1	1920.21	1702.7	1476.31	652.935	744.443	927.034	1.13354	0.00418838
ZXDA	337.541	314.954	286.401	86.1765	70.4702	126.543	1.72928	0.00419003
SPINT2	291.909	122.087	119.27	744.62	383.136	541.65	-1.64493	0.00419078
CDC34	2953.07	2050.6	1996.12	4957.89	4413.06	7382.19	-1.25891	0.00419286
ANKRD63	27.1991	19.3654	35.4107	153.083	419.884	15.0543	-2.83687	0.00419659
EXOSC8	448.681	456.437	587.916	1463.29	1593.11	665.954	-1.318	0.00419663
PPIL3	459.631	379.876	471.2	1492.72	1339.01	541.916	-1.36386	0.00420388
VIPR2	1605.27	1019.47	1349.04	3120.47	3117.73	2608.08	-1.1544	0.00420915
ASB5	207.592	168.606	311.253	46.5187	26.7936	91.6476	2.05888	0.00421329
TGIF2	480.577	482.604	595.865	1617.47	2348.48	480.611	-1.51204	0.00421929
TOB1	2829.33	2796.81	2316.14	1235.49	696.794	1492.58	1.21374	0.00423695
PRSS57	1.38778e-17	1.38778e-17	1.38778e-17	2.35808	6.94805	10.4553	-5.76798	0.00423716
ZNF699	166.392	188.976	169.719	48.7385	40.6942	49.3475	1.91784	0.00424048
PRKCDBP	2594.55	1748.24	1712.34	5433.89	4951.05	3791.38	-1.22716	0.00424465
TMEM222	1035.22	566.902	913.222	1914.46	1638.77	2106.34	-1.16952	0.00425005
GCLM	528.846	464.19	520.696	149.663	126.055	242.554	1.54683	0.00425175
ARL9	1.41912	5.82462	5.32769	106.303	51.6137	3.01653	-3.64027	0.00425251
GPR141	2.97457	5.80987	9.7999	1.38778e-17	1.38778e-17	1.38778e-17	5.68128	0.00425442
RAB3GAP2	1402.2	1597.08	1128.87	545.244	613.422	686.966	1.16136	0.00425472
HERC6	809.413	848.904	2726.57	334.455	275.935	790.62	1.64632	0.00425473
PRKRIP1	619.823	555.285	661.269	1308.06	1568.3	1191.37	-1.14723	0.00425782
ARHGEF25	906.785	860.551	1014.89	1948.48	2504.31	1612.96	-1.12444	0.00425984
TUBB	13277.9	13130.3	12045.9	42657.4	48864.3	14472.9	-1.46278	0.00427282
WSCD2	19.4324	25.2105	12.3078	152.897	110.178	39.0224	-2.39986	0.00427953
ROBO3	216.96	259.726	179.413	656.265	517.139	573.659	-1.41245	0.00427987
KCTD12	2501.78	4392.93	3059.63	1863.34	688.853	1360.68	1.34712	0.00428286
MPZL2	239.516	227.732	252.837	34.1063	38.7063	106.241	2.00758	0.00428546
SLC7A9	0.727345	0.964403	1.78614	13.5833	10.9172	10.7396	-3.20193	0.00430312
CLOCK	1662.7	2325.85	1403.8	862.568	583.64	928.383	1.18336	0.00430553
CYP51A1	879.485	1284.06	1236.78	495.339	380.159	585.525	1.21886	0.00431095
BCL2L12	363.237	255.828	327.977	955.479	704.739	684.448	-1.30727	0.00431198
B4GALNT4	38.7549	86.2791	42.3774	388.717	464.541	40.4141	-2.41426	0.00431199
GGT1	48.1928	48.4516	50.386	153.075	252.123	156.205	-1.93019	0.00431464
HPGDS	34.0923	39.7209	71.7008	1.22884	3.96718	12.8819	2.984	0.00431468
EYA2	11.6241	13.5685	12.3646	48.8549	222.36	15.0566	-2.91712	0.00432024
TULP2	2.20626	7.77205	4.40158	64.4562	40.6963	11.0165	-2.98396	0.00432283
TNFRSF12A	813.522	451.577	903.534	1552.95	4298.93	784.754	-1.61357	0.00432712
ITGB1	22735.6	28456.6	26036.7	13090.5	11623.3	5599.09	1.34917	0.00434042
HIST1H4C	113.994	52.3256	0	0.0279441	0	3.69142	5.32749	0.00434503
AKAP13	19204.8	26620.1	14491.1	6752.2	10764.7	6586.11	1.32329	0.0043505
MMP1	1.38778e-17	1.38778e-17	1.38778e-17	9.10905	22.8416	0.223505	-6.46055	0.00436722
SLC7A5	124.735	30.9817	60.0715	502.044	525.087	64.4271	-2.3366	0.00436784
PER2	622.269	346.918	496.823	134.94	203.484	160.131	1.55532	0.0043709
PRKAB2	2567.18	2833.64	2803.28	1177.68	539.964	1617.87	1.29871	0.00437131
CEP85	4698.28	3511.03	2499.11	799.199	625.327	2315.26	1.51794	0.00437297
BEAN1	40.4283	43.6119	35.3298	174.537	173.705	117.562	-1.9609	0.00437456
TMEM234	145.557	76.5404	104.298	392.174	454.611	235.013	-1.72719	0.00438484
NAT9	509.405	433.178	510.092	1014.5	1570.29	835.273	-1.23524	0.004385
FAM71E1	42.9222	29.0684	18.4864	177.877	114.146	101.544	-2.11544	0.00439037
TDRP	81.4652	191.891	203.381	972.372	677.942	156.463	-1.92189	0.00440936
SLC39A5	6.27174	5.81807	2.59151	111.891	27.7869	8.37106	-3.30065	0.00441012
NOS1AP	224.808	183.154	173.239	25.0466	65.5153	54.6467	1.99824	0.00441914
STC2	239.406	329.49	433.236	1371.43	1310.23	327.2	-1.58615	0.00442619
NRSN2	869.446	896.411	957.416	2316.81	2476.52	1312.89	-1.16498	0.00442917
TRIM25	895.781	1006.88	2062.58	428.511	443.686	696.161	1.33833	0.00443112
NETO1	11.2802	0	1.69935	101.891	92.3158	5.70193	-3.91898	0.00443573
CYFIP1	1405.25	1828.69	1713.27	655.197	744.444	876.369	1.12011	0.00443661
B4GALT5	1556.2	1370.3	1538.22	386.617	632.281	876.213	1.23651	0.00443701
SHE	1071.7	997.198	949.435	264.187	275.936	630.596	1.367	0.00444336
HLX	354.462	798.552	667.461	1204.95	2168.82	1171.42	-1.32027	0.00444543
MAPK11	380.257	376.003	458.836	914.74	842.709	1083.15	-1.22469	0.00444629
ROR1	1323.58	1892.66	1489.58	728.689	589.603	81.7703	1.74812	0.00445541
SLC29A4	87.7613	104.653	165.392	409.181	474.462	264.341	-1.68117	0.00445719
NXPE3	2550.14	2334.55	2117.24	376.439	327.548	1608.07	1.59892	0.00446409
MVD	851.595	667.695	928.261	1527.98	1543.48	2387.69	-1.15696	0.00447354
TMEM249	14.2536	5.8034	2.56466	44.2638	101.256	21.6699	-2.86527	0.00450531
VPS9D1	705.345	738.449	786.797	1249.17	2118.2	1575.51	-1.14788	0.00450614
[truncated: 2,834 more rows]
