# Supplementary material for: ROR2 deficit may induce the tetralogy of Fallot via down‐regulating of β‐catenin/SOX3/HSPA6 in vitro and in vivo
Source: J Cell Mol Med. 2023 Sep 25;27(22):3539–52. doi: 10.1111/jcmm.17969 (PMC10660643; doi:10.1111/jcmm.17969)
Supplement: Supplementary file 3 — Table S2: [file JCMM-27-3539-s004.xls]

ID	NC2	NC1	NC3	Si1	Si2	Si3	log2FoldChange	pvalue	padj
SLX1B	301.415881306021	701.606682112716	457.07073965254	18.6431258404316	36.0189086246443	19.3108179786094	-4.29669515110756	3.60872299539332e-28	5.86670097361092e-24
TENM2	75.7497386808296	87.1289531314305	66.5719838946952	20.5754257272058	25.2620730224287	22.6392441333155	-1.74141484465954	1.02072810992595e-07	0.000829698844153311
SMIM14	78.4856265015965	122.555030046234	111.839315685226	265.262448838166	247.756063084104	246.467796250828	1.28051285808003	7.07320010144988e-07	0.00309260947514184
SPATA7	157.72961577601	175.080574302855	204.668642553238	314.701740420505	467.759976807836	469.854522126256	1.21993243388966	9.51162414695775e-07	0.00309260947514184
CD55	865.647349724347	909.894923817435	1077.54434094476	1538.71291113682	2537.31612685216	1753.55373952693	1.03088567112988	1.50236509456331e-06	0.00348913562033083
ROR2	540.254053680701	570.307999551163	455.00855811789	260.571092360676	287.171476919209	202.80266474897	-1.0599259311157	2.61678651452367e-06	0.00472678870740125
SPNS2	174.374608726527	178.028949076951	121.531057896192	58.0334986720048	69.3098597350455	68.9498916462675	-1.27225448644293	6.9896373141244e-06	0.00968619712972238
S1PR1	529.094825475426	523.412079118529	411.753470596125	286.058630814872	168.763569369713	223.815870707486	-1.10842465530392	7.63060044632807e-06	0.00968619712972238
DENND2A	280.217042372739	230.573876739181	197.490093330037	127.585888037786	95.9167628981505	100.150922643583	-1.12854012515493	1.66501503917685e-05	0.0169175934324362
KLHL24	347.083133411039	392.261360196525	494.870361535695	599.549126062343	1229.23054595918	820.301375017255	1.10183651457207	2.74304976322618e-05	0.0171514461541416
PLEKHH2	224.846394341499	130.86436613893	341.630219665264	393.347361414747	810.940824949022	608.231367408691	1.3775674132853	4.31961019569015e-05	0.0219449696722921
BIRC3	321.796354712081	241.955440348768	356.636915073196	406.429680319693	902.341634067079	730.652589790933	1.1473192052124	4.89870693553905e-05	0.0228925175463951
ZC3H6	108.243939014275	89.8970952195803	96.0658890965939	129.913791522739	343.076116436843	304.291677371044	1.40035432989554	5.21020575270111e-05	0.0228925175463951
C22orf24	26.7592521956865	23.9194105140976	20.110406223161	9.46334819479758	4.47041086052004	3.739691244529	-1.96572386827009	8.63469243738502e-05	0.0326451616173415
DOK3	159.686813501466	115.768367784472	71.9964221900666	35.5115833238058	50.51554039729	45.1897653619486	-1.40345565850934	9.29364716383388e-05	0.0335748493205439
L3MBTL4	1.57126674920832	1.91096723929811	2.10953246798609	16.9173633586615	20.7101234259772	5.23328756462847	2.85995347866178	0.000131113986532223	0.0409907707510451
ALPK2	197.230649349524	128.1040646741	160.443928185946	61.7415871808923	67.2692829622315	95.8642426074587	-1.11204441253586	0.00020613390184337	0.0540498974220597
DBX1	19.7877335219123	34.5260809896818	27.4429340854731	6.54064690207654	3.43641623624754	11.5707125029423	-1.90936157927492	0.000209457066961294	0.0540498974220597
NPPB	107.653164402027	208.913585283566	70.9812276073387	44.9649520425332	43.0078902154274	51.0282502259504	-1.47684071271945	0.000243310395362259	0.0599317742030946
KDM7A	807.389860045683	553.863591361543	772.548859853636	792.508615676199	2091.2620459785	1566.27696469282	1.06014997318392	0.000278289882476545	0.0626148151085881
PLD1	143.557538366294	95.5269165751552	180.294711644458	219.968325006429	536.479406618283	268.336318208627	1.28828146063665	0.000280794738593491	0.0626148151085881
POU2F3	58.081244857172	51.6287022927299	60.1343301054241	29.124095232432	22.0962059553735	22.7284115805087	-1.19259927042081	0.000281163898808324	0.0626148151085881
QRICH2	84.3574393356493	64.084127969092	51.8413152325347	29.0721180989749	32.900411001103	20.5622098242909	-1.27478177140366	0.000319373234019814	0.06742922942156
SPATA9	4.14653962323985	0.924414623523214	3.16177036278429	10.2295642805604	13.2437361784337	18.7520462789779	2.2953469673561	0.000349139191121562	0.0683850100007618
CGB7	4.87109569867406	7.72032599182962	0.05006476393062	26.3574537704767	15.5472676708187	17.9810162673129	2.19229846559206	0.000378768842916163	0.0722647762629842
SEMA3A	97.6319692430677	75.4970370504726	107.571543907244	139.420520934177	188.340065034412	269.337057023457	1.08738983254255	0.000393010194308939	0.0726041673736411
STON1	22.9013776149426	36.3793238883978	43.1595955258446	69.278823088833	91.2046747234935	72.7455282638998	1.18775978974544	0.000426757263661332	0.074444767631064
ANKRD20A3	21.8980786614132	13.318078887159	23.1636236642542	31.6376316054273	66.9445067333638	65.1248838799497	1.4814082391248	0.000440160008666747	0.074444767631064
RNF112	1.57126674920832	1.91096723929811	2.10953246798609	8.38640552320456	12.0558765117742	10.7042119169486	2.40191899301857	0.000444186655607628	0.074444767631064
CCDC181	55.8515713336534	36.2573810764557	55.878329169288	82.3252418006277	106.781792531521	125.753670746234	1.08590033575675	0.000558912254581895	0.0863066734251218
SLC24A5	11.2533446871522	4.69141542936979	18.8494122780566	23.2157153161718	46.1497310212462	55.399670110914	1.83445778674648	0.000561966501193168	0.0863066734251218
SLC14A1	4.16333634234434e-17	4.16333634234434e-17	4.16333634234434e-17	2.67633713865172	24.692305002176	1.57979917235985	6.31612508023428	0.000609834764947413	0.090128034306819
EXD3	40.7782315457941	71.9356043904356	38.1163475474587	113.414305921713	127.545964465603	90.8436442628619	1.13580848375199	0.000631731421924232	0.0907915199894146
ALOX5AP	5.69241282469703	2.8320253555914	6.30526235781691	4.16333634234434e-17	4.16333634234434e-17	4.16333634234434e-17	-5.35361039263574	0.00064674280312522	0.0907915199894146
IRX6	9.59183474206642	11.4933634877884	10.5589985289278	1.87180832194186	1.13528908208846	2.34885533834651	-2.48880040843341	0.000701869290063485	0.0955699129909673
GPRIN3	12.0757691961362	7.58802584390236	16.7978823716429	22.3167125774579	46.0114656334411	39.1489453000174	1.55109610496695	0.000765330563883551	0.0995358318164391
HBB	118.977667359405	0	0.227487151683956	4.16333634234434e-17	4.16333634234434e-17	4.16333634234434e-17	-8.28368530361428	0.000818000497524378	0.102666693996138
DLL4	43.9771606629186	83.4635596482432	37.1013429464834	13.9472847009819	25.176937663922	21.3695828538777	-1.43962343003997	0.00095650907261758	0.111071199953886
NOV	53.8811770925475	47.7687047898582	71.6459469626075	32.9136615914671	22.1266378433111	22.785184145803	-1.14724115167577	0.00107882694973776	0.113725635522382
LGR5	58.1245223430356	45.8557912111348	62.2131951565379	31.0049515459351	24.2767856234074	22.7873687741894	-1.08338176766141	0.00117129627115462	0.117541749877534
TCAP	4.01593251777812	6.74972832654811	1.1126045956256	12.1087823744089	18.6299805890199	16.6259110877528	1.94884201165042	0.00125979952961766	0.12047388795879
TCTE3	20.6910868583651	6.6089701597001	11.6420766186759	23.2434491088879	40.6859129574943	50.6686040759898	1.54864469637358	0.00141255377125922	0.126872301985421
FITM1	5.50477789247373	11.56056454939	4.28231860097679	1.90893394134035	0.0162529830872846	0.0289045463081255	-3.13934009980179	0.00148640343853137	0.132043934772905
PDK4	18.5055185658707	19.1358755819452	19.0012990797884	50.7190275967358	36.4477856933134	38.2406084200018	1.14329237656542	0.0015026221278826	0.132043934772905
NEUROG2	39.2588748259101	61.369592349413	35.9873667013197	78.6230695404812	91.3983926654982	106.81003971717	1.01599237117919	0.00158871124827284	0.137015882164101
ATP8A1	154.911768159376	118.545885412575	166.679134718579	152.393815833617	403.661861459964	377.979237108399	1.08489028878729	0.00159661548552846	0.137015882164101
MUC1	24.1193744287255	23.902820401045	27.4133207678203	7.45950702009532	14.1105776424898	5.01579805550542	-1.48925773006043	0.00161766813496768	0.137015882164101
MZB1	7.40309737706061	5.74089782198487	3.21822823939391	0	1.0747950663792	0.0146586445902585	-3.54260360424248	0.00168381783777798	0.14037859789106
DDX60	212.033173522734	198.022236502513	223.724884565293	258.341382045982	768.559960089547	323.251312784675	1.0907202771392	0.00177295710465432	0.144839013318418
C9orf172	99.0777712757991	79.3076050943585	129.660663966362	68.6633196380396	34.3782076853355	40.7343098229223	-1.09577261117553	0.00180360811308149	0.145154738090919
INHBA	572.143923618095	469.642382239669	874.704353979551	751.30000076811	2118.45426305288	1046.7736652401	1.03095612460542	0.00192270090428961	0.149732400044255
NAALADL1	4.16333634234434e-17	4.16333634234434e-17	4.16333634234434e-17	0.851753705242023	8.65201539078022	5.89870084854446	5.40842274743696	0.00196855646896865	0.150247993032973
MYCBPAP	4.07700062436141	1.88427261139625	4.20681260817175	6.41557727588397	17.5056617406572	18.7572792172741	2.0275450819385	0.00213198822326442	0.152558098225316
YPEL2	94.1429217557818	77.3867101230161	135.951035534463	143.14894161469	312.060360507629	182.45229755598	1.05149073500726	0.00215429442482455	0.152558098225316
KIAA1107	66.9413512385575	60.2409108947869	69.6324531506276	81.2653027882986	134.330639032889	189.51294614939	1.03962426260811	0.00218921076506801	0.152558098225316
LGALS9C	15.1965247152226	3.7702430862102	2.20242599488009	0	1.0747950663792	0.0146586445902585	-3.88181942680424	0.00226656681898311	0.15369350587997
DACT1	103.479852736156	126.262661274316	176.064525533673	241.61880419827	532.976071705712	160.570028823624	1.20332388907742	0.00232004975565616	0.155822913298495
ASIC4	2.21886076721417	7.71161810699801	4.2362881821359	6.34695230309549	28.3874501667716	27.0144583411526	2.10520378029217	0.00252345104117568	0.160876367241771
SNAP91	24.4876204925817	45.0474857212061	41.1145889039736	69.3076404427047	82.4630071038347	70.3368883964425	1.00611881468606	0.00253313932951964	0.160876367241771
PCDH18	21.470462470578	5.63391846045161	14.7687161016917	27.9943060667135	39.5866376745572	43.7746789683108	1.40227283656681	0.00253985337947657	0.160876367241771
CYP17A1	3.13504303520982	5.77180121139426	3.18990832292143	4.16333634234434e-17	4.16333634234434e-17	4.16333634234434e-17	-5.0676901771626	0.00257555032657413	0.161663017988864
C20orf202	4.16333634234434e-17	4.16333634234434e-17	4.16333634234434e-17	5.65806815104918	4.40597976202633	2.51754257562912	5.12498613366317	0.00265695791662255	0.1630967927253
TACR2	9.33544410095378	20.1719208758925	14.7792027430768	4.69264905892585	3.34818385493767	4.74006827848556	-1.76212072418708	0.00267533693159298	0.1630967927253
PYY	4.11129071444907	2.86260505995445	2.1368106384878	12.1887296682346	8.9095193592386	14.1393895792374	1.89268352835294	0.00268370121883398	0.1630967927253
HIST1H3I	15.9666501156776	5.69813978715404	2.2133223355012	1.90893394134035	0.0162529830872846	0.0289045463081255	-3.29415070117931	0.00331112018015502	0.177173205338292
CCDC102B	13.9299498232218	10.5177810249296	7.45363239512328	14.7945546321459	36.1563989668708	36.5514168138402	1.44156836763803	0.00336678280330648	0.178744243000867
CD40	4.970027796161	1.88441805337091	3.17625944670341	14.0912306338511	14.2555009904519	8.57337613308749	1.83163285227103	0.00341941684033152	0.178744243000867
FAM227A	74.2886750337623	50.5945228122756	84.3230169519913	79.3485962490716	197.758809444337	166.363328108433	1.08270996651207	0.00348463387413831	0.179885520454255
LTA	1.42498656967174	5.77859012717355	4.21506375856763	4.16333634234434e-17	4.16333634234434e-17	4.16333634234434e-17	-4.98105547929594	0.00349657528840158	0.179885520454255
MST1R	4.78406679045354	10.6303363670149	0.0592423117717917	4.16333634234434e-17	4.16333634234434e-17	4.16333634234434e-17	-5.41319893999967	0.003659341563342	0.182961100320398
IFI44	66.4238155650336	91.8739589232369	104.378813837993	82.9887859427584	420.479845332744	174.312465642243	1.36612383194837	0.00366279348673015	0.182961100320398
RAB3D	17.7925284391324	16.2565728371076	15.8507598524399	6.57908810590003	2.32430568905201	8.15162339240138	-1.52959735156088	0.00414862651050417	0.196660000123075
CEP112	76.758994603749	28.5465477219272	45.4393164214775	86.098322031134	122.026187848344	105.923895627152	1.05697860844372	0.0042405559099908	0.198641718227891
B3GNT8	8.95342567051591	8.62354189723606	5.32922217561803	0.918838438512521	3.22003128515338	0.0567494329207419	-2.33185666267602	0.00447515760556612	0.203788899702209
KCNK3	2.99132990264536	0	15.5868468306594	4.16333634234434e-17	4.16333634234434e-17	4.16333634234434e-17	-5.6885024424982	0.00460548666326022	0.207085991466045
CSGALNACT1	31.4506382906247	27.7109588519985	33.7430055888159	41.9477314336947	104.035282871639	58.5920672493644	1.13570605306087	0.00461125231658414	0.207085991466045
FAM229A	22.2519921759275	27.7325942464984	36.8325790473012	56.1864639686811	80.0499197151235	44.5022218708528	1.05731421684053	0.00482358590552563	0.211839815150674
CFAP43	16.946240926172	9.47806359292664	23.10381566792	27.976311759996	51.4730034618104	36.9814463725258	1.22777025481727	0.00495259212484174	0.215278850731423
SLC25A27	126.284847179234	50.4935914373928	129.657607889958	113.986268990699	282.637471709418	285.05004590766	1.15359673969106	0.00499837994537127	0.215342042949732
TIAF1	2.53738470130709	0	1.06428874343544	2.69525973588059	5.60768902540455	17.1669392340247	2.70526990132204	0.00508621385050237	0.216970136068115
CD4	3.36128568492379	0	2.10934963092043	3.62942467421694	9.89714090989532	15.0663031942783	2.31028355367761	0.00515401012182924	0.218531414253522
BARHL1	0	0	1.04043231586628	4.68261265163129	5.4767055001217	3.6577272994967	3.43730030651298	0.00517025893857993	0.218531414253522
LIMS4	0.620370154426197	2.86193911960613	6.25318081548901	63.4764526534611	9.17894960993216	4.32494536305895	2.90971058424706	0.0051768046341976	0.218531414253522
CIART	16.6678145149086	9.56183494980343	2.22984346635105	1.8829786136578	2.17495935520064	0.0566466406329836	-2.64464246366265	0.00524666280295097	0.220400509528615
DUSP26	9.96176801198546	19.1270018060454	30.4248395550953	5.61587370149858	2.32466328165915	9.24931893228868	-1.77331806610888	0.00556731075897227	0.225121686693392
MYO7B	7.20142177053445	13.4988396646879	2.20753024503794	1.89519226055098	1.10800173305112	0.0429167501194532	-2.72682661292318	0.00565038169342344	0.226251860073854
LGALS4	4.16333634234434e-17	4.16333634234434e-17	4.16333634234434e-17	5.6695395728474	1.19898770144219	4.71199599339342	5.00699102902626	0.00576330774563759	0.228633937866231
STARD6	4.65846665372072	10.5912918875361	5.31351059179083	25.4264565844623	16.592441389639	14.5328888566678	1.44703483363089	0.00591450992245326	0.231135066849333
LRRIQ3	28.8654461693205	13.3275272746678	12.7595710380023	27.9438052796255	49.4036720361358	49.7174033879952	1.20174917364279	0.00593958429361424	0.231558325806443
CACNA1H	4.16333634234434e-17	4.16333634234434e-17	4.16333634234434e-17	1.82692032277855	6.47655738573271	2.4765340288553	4.90451505428218	0.00599965916757306	0.231948704944691
TRPC4	4.59273832528867	9.59598407700628	9.46721659793747	3.82510982727736	0.0316986290998794	0.0564421127483592	-2.4122185194222	0.0060209358114449	0.231948704944691
CSRNP3	25.8052259799045	21.9649035408615	28.4575539044884	32.569276226743	50.7465842014867	87.0717446541497	1.15730028742755	0.00607614352167517	0.232919758537444
PPIL6	16.8228072921278	12.3613843809379	26.2533581794798	36.5118847392148	45.0223783178547	35.8498453927844	1.08015582736491	0.00608912452349227	0.232919758537444
PNMA3	3.6796029562433	9.57784341954498	13.6180371118381	1.87189451637772	3.23985857892598	0.0701021650336838	-2.26690313028714	0.00623250565939321	0.233637027686727
PLAC1	8.22293111057666	3.78525678752165	6.33382391882194	18.7750310654414	19.7386021750861	12.1772748723889	1.44366331812855	0.00639734265229833	0.234941004163102
ATP2B3	4.16333634234434e-17	4.16333634234434e-17	4.16333634234434e-17	8.54772672156546	4.41901945079114	0.166988796536816	5.18580139214977	0.00641561917271764	0.234941004163102
C8orf4	5.08881769529473	1.89973197477602	0.0301799818896107	7.35371420247471	32.4031150037898	5.25059174216046	2.61559402456327	0.00714085339271434	0.246473149905217
KCNA7	15.2903076268714	14.3326576462622	16.8676266823211	28.0626101269892	34.0742442060912	32.120592544655	1.01297693007314	0.00738662888908488	0.249870975215224
ATP13A4	4.16333634234434e-17	4.16333634234434e-17	4.16333634234434e-17	2.79529489512705	2.24890593601027	4.65445916518079	4.7542528391304	0.00740811611294853	0.249870975215224
AMY2B	34.6444994270079	24.7817594205585	45.2562083498762	44.7647038629678	87.8357991893778	80.6867089486498	1.02419926877493	0.00741447859524565	0.249870975215224
FBLN7	3.93245844729291	7.70473186948851	3.20786964851542	12.1352718477949	15.3849433521481	15.4185561520736	1.50558002828044	0.00766233702186633	0.252670614532416
FXYD2	4.16333634234434e-17	4.16333634234434e-17	4.16333634234434e-17	7.60627783776423	2.27164813425737	1.36324401274228	4.96451202653834	0.00773902736413283	0.252984254924689
CACNA1E	1.46836383464721	3.83802031226614	4.19916752322323	4.16333634234434e-17	4.16333634234434e-17	4.16333634234434e-17	-4.72484730450878	0.00782088341985504	0.253780642228709
APOD	0	0	1.04043231586628	8.53425967534714	3.37146426839767	2.55541820573129	3.49884034710546	0.00819029002275653	0.25823193409088
TSPAN2	13.4235120416828	23.9988216149946	16.9110010359365	10.3932562406337	5.56905794649164	4.92139021843193	-1.35381602668	0.00888159179881479	0.266891012704865
CBLN2	19.7182699796	48.0584971957337	19.1264641318965	9.32887291257057	9.95561713455978	14.0925478869554	-1.37269971564134	0.008967509847937	0.267986778672632
CRB3	8.44577992333047	3.8151908627016	0.0497523800177326	4.16333634234434e-17	4.16333634234434e-17	4.16333634234434e-17	-5.08115540552109	0.00933654175643356	0.272288917841537
ATP8A2	40.6771373322714	35.4265616851533	21.2485805424404	9.26866056815991	15.3876917123013	18.7785319068418	-1.16357341077718	0.00947814774034302	0.272308935229788
IVL	3.90681883829407	7.69751307395809	4.2488523920325	0	0.0163415362591196	2.24761518375657	-2.67753004146274	0.00954157992587864	0.272308935229788
PLIN5	0	0.967241270086688	0.00407867269092521	3.7295098709796	6.51290198737291	2.51838162047067	3.33353874495891	0.0097236728113317	0.274445009301841
TAS2R31	5.00739400386665	1.88927843419985	2.13669454750687	6.46589197104539	11.0092570423773	15.1798897035975	1.79274470198065	0.00988426984042078	0.275747701449946
HIST1H2BI	1.44592069877418	3.83146269264885	5.2357850723799	12.1970440336079	6.76107841470688	15.2268930884385	1.68420941786407	0.00997098026186163	0.276533722100917
PTCH2	15.3324868350815	10.4625577639652	18.927964416761	17.5829309064585	39.5455733749376	49.3870584070463	1.24643438923601	0.0101476474482613	0.279137571178314
ETV7	16.812588669817	1.82613066539665	6.37987930549961	2.86726749319135	0.0240725348803381	0.0428373827779247	-2.86278013149214	0.010183718120879	0.279656597113395
MROH7	1.71253841556146	0	0.00804445721990343	2.7454344859709	5.50768181700809	8.12416581168382	2.93158029748023	0.0107721957937043	0.286580992717577
PTPN6	9.46087041650307	12.434472309826	15.7718147650975	5.65786124364836	2.28360461591078	4.73951433651944	-1.53572345818453	0.0108453252016832	0.286580992717577
CCER2	1.67131755247884	0.953638372626501	0.0119502814467099	4.67294918471975	6.54650761993777	3.68011905266079	2.29042136869993	0.0111115926943375	0.286580992717577
OASL	41.7102246484583	38.1984537178688	62.1171407342385	71.8741317493904	265.031994832025	44.036674314984	1.42047833057142	0.0112474020550144	0.286580992717577
SOX6	7.97342898978088	13.4704875250311	5.34965456100517	17.7327988497676	28.4380429960161	19.1906184535895	1.27152445072295	0.0112911124842599	0.286580992717577
C1QTNF3	36.1420082185559	8.45602778692669	27.3977991247198	31.6142366153593	65.9376270692307	77.9402538555874	1.28720802293248	0.0113157588605818	0.286580992717577
GCM1	3.2203645865357	1.88899821458532	4.19885404536719	4.16333634234434e-17	4.16333634234434e-17	4.16333634234434e-17	-4.70218171797475	0.011595384631763	0.290904580182979
STAG3	39.3458466869747	23.8828444035231	17.0210572814042	33.5195978441935	72.3789642790203	61.7160237009748	1.05912927727524	0.0116827131463088	0.291391961932083
SIM1	18.8248261650502	5.63044430519168	18.9197493038295	23.2872936017829	36.2755993775048	41.329083818609	1.21169040167329	0.0116993338637199	0.291391961932083
IFITM1	25.1147160890703	82.6374651487785	25.5184191198021	110.666651630033	113.249511835701	73.1369236928345	1.1534648247203	0.0117285811213022	0.291546702276774
TRIML2	0.602101665952848	1.88368561926617	8.31443355797288	4.16333634234434e-17	4.16333634234434e-17	4.16333634234434e-17	-4.91298796393247	0.0117905199797329	0.292638905817585
PPP2R3B	73.806664792364	268.224549735619	170.990495674407	105.016767337296	4.9004925252286	5.67936111639022	-2.16918692362487	0.0123965618714363	0.296852183288493
FSIP2	5.79153991400269	0	6.28032009395557	9.27429747291866	12.1777411333518	20.9830649772218	1.79329372497632	0.0126678014618866	0.300375342425251
PRUNE2	0.403384514570863	5.7021679884944	18.7402450833957	19.5376564673141	35.0886400184863	33.1549166299291	1.80811139788366	0.0127321272236444	0.300375342425251
GPR171	4.16333634234434e-17	4.16333634234434e-17	4.16333634234434e-17	1.84311017266837	2.2360951548023	4.62303599155496	4.60172166465984	0.0129739950010262	0.301707344504312
PAX7	3.16308275235546	7.73633778291117	0.0438155298098668	4.16333634234434e-17	4.16333634234434e-17	4.16333634234434e-17	-4.93090640407631	0.0130805946300368	0.302644233049055
CLIC5	4.16333634234434e-17	4.16333634234434e-17	4.16333634234434e-17	3.75962007015165	1.17999971455529	4.65396194830544	4.74355440589331	0.0134206575748069	0.304544938191648
ELAVL2	6.45665128630174	5.72933109637235	6.33428112783333	1.8829786136578	2.17495935520064	0.0566466406329836	-2.03810529990719	0.0134632550758623	0.304544938191648
HPN	4.16333634234434e-17	4.16333634234434e-17	4.16333634234434e-17	5.68223222770384	4.37524740079692	0.132679445133954	4.84020094881851	0.0142547844683684	0.31152198938881
GRIN3B	23.2313628804464	20.993150502389	33.6634159441405	28.8098574083656	59.3500730361551	71.9773264076489	1.03703911563461	0.0144755269213563	0.31169356445098
NIPSNAP3B	65.2236565430068	21.8270628364983	51.6670776185402	58.7974042912117	96.8767312291565	131.322091084062	1.04961540751172	0.0147056291635173	0.314151660067411
HIST1H4L	0	9.69466653540243	2.14930960261726	4.16333634234434e-17	4.16333634234434e-17	4.16333634234434e-17	-5.00306115679866	0.0147327710383725	0.314318449830475
HEATR4	16.8441800229781	14.3012935279618	23.1363902141383	20.3856420351583	62.2726077443806	38.176979513481	1.15009452543343	0.0149617540902777	0.316298096548302
IFNL1	4.16333634234434e-17	4.16333634234434e-17	4.16333634234434e-17	5.69512479219367	2.24803398869021	1.32818467397719	4.70052208842465	0.0151044855195365	0.317252740427784
C15orf65	9.96319690398572	1.84589758094807	7.37253859083532	15.9185279889597	15.4504316551661	17.7865929004419	1.3350484124856	0.0151680466052609	0.317603017473351
PVRIG	25.4225925175597	10.4269909161493	18.9932381875267	28.9149284541847	60.1087301621556	30.1238268862551	1.11462889839626	0.015426092119861	0.317876954434431
C10orf10	12.4962351643492	30.7668306927965	15.8948800315604	41.1825722922447	68.8872862937412	25.6455294505658	1.19337939900167	0.0154262976457857	0.317876954434431
TRIM67	0	5.79376350107265	4.19948251441816	4.16333634234434e-17	4.16333634234434e-17	4.16333634234434e-17	-4.76206109550384	0.0157865305769093	0.320945416205207
L3MBTL1	4.07700062436141	1.88427261139625	4.20681260817175	3.59455684571788	12.1128900025104	20.8142980043783	1.81226101100939	0.0159892201024913	0.32265870768203
NLRP6	4.04548902756179	3.82581650059796	3.18322313749931	10.2583280539057	21.68110043634	5.16395411255103	1.71223378880703	0.0160370225873183	0.32265870768203
SLC6A17	4.16333634234434e-17	4.16333634234434e-17	4.16333634234434e-17	0	5.41045689043617	4.65595788992418	4.80282917546121	0.0162014206870867	0.323506384453762
RGS6	4.16333634234434e-17	4.16333634234434e-17	4.16333634234434e-17	0	5.41045689043617	4.65595788992418	4.80283141955302	0.0162035058696899	0.323506384453762
C16orf96	2.46136687836324	2.88863417069182	0.0231833483412184	3.66607404484985	8.75214428010304	9.37120546017909	1.91446608732669	0.0164562659194914	0.324575184435674
NAIP	13.2997862872016	1.82821205645023	9.47846187981719	12.9703190155125	25.2375065155314	28.2426227302242	1.4236279626085	0.0166917661865931	0.324575184435674
RANBP3L	3.28650726626607	1.8994784671126	2.12388625822975	8.43622013420748	7.73185769021785	8.33662972116808	1.68078970701109	0.0167096458034368	0.324575184435674
GLRA2	9.07453832234549	0.884812326133545	9.43485860655551	0.928095821337783	1.10812348114374	1.19690772370297	-2.46374736587131	0.0167860404325307	0.324575184435674
CYP4Z1	3.36176892936384	1.91118849969811	0.0231403793396128	2.69534551782017	6.6730002448052	16.069363126416	2.17136860670564	0.0168417909230263	0.324575184435674
BTN1A1	4.83916444573133	4.78310800315609	4.23575225623412	0	2.13621774448478	0.0290145062884694	-2.50348783168252	0.0168869763844453	0.324575184435674
KCNK15	5.95221924576217	23.0935099388142	14.7749437946005	4.67275200628721	4.43456146299589	5.89610876101094	-1.52513873436043	0.0169774927697125	0.324786653529112
HPX	10.2565201706745	3.71015494145758	27.1650233801462	0.881164566996736	5.41002209521107	3.55963447361857	-2.03674185578172	0.0171864523808965	0.324790105060819
UBL4B	10.8184515296405	4.74798057612806	4.27597940715092	11.1474153420681	15.4439536271335	22.2544313301817	1.27266648572775	0.0175851365097691	0.327845830549675
HUS1B	30.6768918946635	36.4305381417022	21.2193046210008	18.8346978096007	15.3907640279882	8.66510988312523	-1.03159694695209	0.0180517881775818	0.33126679118495
TNNI3	7.33777073112713	3.78503140950268	7.36601336240615	0.918838438512521	3.22003128515338	0.0567494329207419	-2.02623201995913	0.0180967391058188	0.33126679118495
GPR32	4.16333634234434e-17	4.16333634234434e-17	4.16333634234434e-17	0	1.20052893284387	11.2408032080904	5.13659037212736	0.0181459704681025	0.33126679118495
CEACAM1	24.670048697317	15.2817442620267	10.6596061826233	28.9629932282514	50.3003973729583	26.5437366544785	1.05584100681432	0.0181470008936618	0.33126679118495
OR2D3	4.16333634234434e-17	4.16333634234434e-17	4.16333634234434e-17	0	2.2622738389115	9.03578817988928	4.98514641189403	0.0184691291825096	0.333243765949011
SOX3	11.8341940102632	22.0942000878324	13.7614491127398	7.51225964599929	5.55847114845588	7.12983574709866	-1.22275045105004	0.0185887965735744	0.333317351108722
STUM	0.842869920219506	0	0.00407018522834432	0	4.43684493981576	11.366092097574	3.68167319513932	0.0187650928965782	0.334867305400298
PLPPR1	0.777331704811686	1.93201424459315	0.0119740572069035	7.54357951500564	2.32394903172924	7.05090130297712	2.45909530051068	0.0188582308036947	0.335792177629425
TIGIT	2.36644711277522	3.8451001257214	2.13068056278451	4.16333634234434e-17	4.16333634234434e-17	4.16333634234434e-17	-4.55262396319229	0.0190581415386586	0.337871545249698
MMP7	4.16333634234434e-17	4.16333634234434e-17	4.16333634234434e-17	3.77105521309853	2.23554192571016	2.42897211484558	4.56661649149362	0.0190916160782317	0.338096299110908
IL2RG	4.16333634234434e-17	4.16333634234434e-17	4.16333634234434e-17	7.6204838474325	0.0741328818834119	2.47419345795122	4.82064547828103	0.0195524460510366	0.340979866436703
KCNN1	4.83834229895959	2.83647924955892	6.2974864979753	16.961119589342	7.86581182129085	13.0860389018426	1.4191045811179	0.0198024242669629	0.340979866436703
GDPD2	5.66445969243164	8.67513247144111	1.12892725271548	0	0.0163415362591196	2.24761518375657	-2.63319546053433	0.0199059774222155	0.340979866436703
LRRIQ1	15.7830467542643	19.098708397079	31.51264894291	47.7949375133092	24.6084209375709	70.5797618776539	1.10354933496547	0.01993096042054	0.340979866436703
RASGEF1B	2.31300613583786	7.74492721235087	0.0405928615488156	4.16333634234434e-17	4.16333634234434e-17	4.16333634234434e-17	-4.81937160130744	0.019975599123089	0.340979866436703
TMEM130	0	0.967241270086688	0.00407867269092521	1.81939107414632	7.54389287729847	2.49834522776519	3.2291830517413	0.0200626810922648	0.340979866436703
RGS7BP	5.00812583947964	3.83877583437189	0.0370483177350358	4.16333634234434e-17	4.16333634234434e-17	4.16333634234434e-17	-4.64187852354784	0.0207238416713803	0.345546147745261
CPAMD8	3.13504303520982	5.77180121139426	3.18990832292143	16.9723991804453	14.2528164788533	5.15959628777863	1.56170356317231	0.0209540574721021	0.346074100369306
DBX2	1.51690119743529	3.8521992630066	2.12409766801257	4.16333634234434e-17	4.16333634234434e-17	4.16333634234434e-17	-4.40077226622712	0.0210109575607126	0.346074100369306
MEIOB	2.53755545922205	0.947914078077686	0.0157506513431231	5.62579738429557	3.38435748904872	7.0240663660397	2.02983546374361	0.0212923055844444	0.346915477325359
KCNE4	5.00666039738913	0	4.19854207188537	4.16333634234434e-17	4.16333634234434e-17	4.16333634234434e-17	-4.67528112463925	0.0214862204823969	0.346945084128779
CCDC151	3.88257331089262	8.66702937848748	4.25497241545476	15.9661862597387	15.3812885984979	10.9165594518441	1.31574826298311	0.0215013391671465	0.346945084128779
IFNK	1.51649831300754	1.89922292613618	4.18162437155678	4.16333634234434e-17	4.16333634234434e-17	4.16333634234434e-17	-4.41618002576266	0.0216263681563621	0.346945084128779
PDE4C	14.8659897309159	5.67356433027491	9.51599602560507	31.0663229134492	23.1297156872901	14.6932905241316	1.18379949151503	0.0219068214459499	0.349156074751773
VAV1	6.68782761208827	1.8756144718516	3.18930641950477	10.2952553133095	7.81194057915344	14.0653335975987	1.40941085748858	0.0220326454135728	0.349866966337202
DGKI	3.16245082403878	5.77908365025382	2.14880637145809	0	0.00825465055671934	1.13636373649952	-2.9866069710679	0.0220375083674291	0.349866966337202
HSPA6	26.921219439307	8.47362814510197	28.3862199704866	11.3026748424098	7.75490649495875	7.26303015754437	-1.26324384908774	0.02232900882374	0.350292683229258
UBD	4.16333634234434e-17	4.16333634234434e-17	4.16333634234434e-17	1.83455812196338	0.0682843957847372	7.91220324310854	4.80059501345002	0.0227611496693661	0.351777597894705
GBP1	4.04584228219918	4.80196242923702	2.14868127460986	8.38597738934695	8.8682873488633	14.040816226018	1.46455514064595	0.0230771097555886	0.352769366489977
KRT39	4.16333634234434e-17	4.16333634234434e-17	4.16333634234434e-17	0	5.39101231943449	3.53184992609605	4.63271917729676	0.0231278638660281	0.352769366489977
MYOZ3	4.16333634234434e-17	4.16333634234434e-17	4.16333634234434e-17	1.85200544423443	1.15908516648607	4.58928907860229	4.41835054356692	0.0239940877758644	0.358851780103245
CDRT1	19.9461819347755	6.6220611839889	8.50929141267708	1.82692032277855	6.47655738573271	2.4765340288553	-1.66871697406211	0.0240810941656865	0.359532158955447
SLC6A11	3.95918689704088	7.7122295674528	2.16477198560179	1.90893394134035	0.0162529830872846	0.0289045463081255	-2.53274655786127	0.0241108457307558	0.359532158955447
CCIN	11.7784441972003	17.2235326539914	22.0768980234955	5.60634483996543	1.24946174771056	11.4716667688347	-1.46019533709405	0.0241730769710518	0.359873362928927
AATK	9.01734632773558	19.0917306097128	40.8624584198606	55.3590337706042	48.4690268402984	44.2295311178363	1.0967988075925	0.0244384977796143	0.360098060397717
SSTR5	9.57333847214678	19.2778860108014	3.28885511538131	24.3339077999648	18.8998208049721	35.2602594650751	1.27780441595152	0.0245071586380088	0.360098060397717
GPR4	34.9791716251085	22.9013691222527	27.4617794983011	15.9843247505124	18.543380424074	5.19834472439614	-1.09021833713444	0.0245174514455018	0.360098060397717
PI16	0.842869920219506	0	0.00407018522834432	1.78657026247706	14.9832811130618	0.202026061238063	3.7979351616302	0.0245204252236128	0.360098060397717
LRRC73	16.5635141185139	8.57589126381572	6.41425930480086	16.7731446281076	23.1041680246424	27.1299460315079	1.068470462043	0.0247509018330312	0.362455826290769
ARX	1.46836383464721	3.83802031226614	4.19916752322323	6.50061505168803	10.9404438479793	9.49828263661806	1.48037994709604	0.0249674513734595	0.362689201933395
PLA2G4B	5.69467013621742	7.70534955463797	1.12498567818452	8.33822192676125	13.2099680772674	17.5623048118403	1.39479298409858	0.0253024363408018	0.362810370735883
SERPINI2	0.842869920219506	0	0.00407018522834432	5.6695395728474	1.19898770144219	4.71199599339342	3.21812914198646	0.0255213554939106	0.364819439530687
TSTD1	2.36544044987206	0	6.2424181906627	4.16333634234434e-17	4.16333634234434e-17	4.16333634234434e-17	-4.59121444995459	0.0257768075617852	0.366033140583683
IMPG1	13.9856426583506	4.70515998274641	11.5856968594562	10.0953560798407	36.0178577883531	28.39031211924	1.29281124898259	0.0260268944239247	0.366972439418686
ARL14EPL	4.16333634234434e-17	4.16333634234434e-17	4.16333634234434e-17	0	6.43616387579469	2.43039277032573	4.62713228127111	0.0267721151676193	0.369392043730041
PIK3IP1	19.4539231014814	33.4473274450519	60.9242182694057	56.9963064735364	122.684233984213	55.3055115173379	1.04141967891601	0.0268366954518205	0.369392043730041
FOXE3	5.63501469859012	8.66770535807299	2.17893465148853	0	3.19825955317409	0.0430763362072966	-2.22874420112898	0.0275878148289814	0.374995907754808
FLG	6.58050523209036	3.80404125427672	4.24196797302577	0	2.15681509485126	1.19706359151804	-2.06239993080595	0.0281140232139116	0.378448559581056
SP7	4.16333634234434e-17	4.16333634234434e-17	4.16333634234434e-17	0	2.23665236009015	6.79254654176146	4.6614946968555	0.0283174391324357	0.378448559581056
LPAR5	4.16333634234434e-17	4.16333634234434e-17	4.16333634234434e-17	1.84300088559754	0.0612827861460297	6.79139804104571	4.62790286185008	0.0283864971692488	0.378448559581056
CDH17	0	0	1.04043231586628	0.874755610829485	5.42844245702346	4.68579297348014	3.10507759846909	0.0285169148973853	0.378448559581056
LRMP	4.16333634234434e-17	4.16333634234434e-17	4.16333634234434e-17	0	8.54621428305065	1.3299763457756	4.78620280540585	0.0286150500434871	0.379131922214319
DNAJB7	1.57126674920832	1.91096723929811	2.10953246798609	3.68012282062403	8.72055146760583	7.10743072616957	1.73331903548259	0.0286656893232134	0.379389354304877
PRCD	9.77299111205858	6.66746307796844	8.44614105050328	15.8853228372495	25.1089787342287	13.3611292507746	1.11264309545345	0.0289186745860793	0.380672787648495
BOLA2-SMG1P6	159.637211753902	202.031193072423	113.1193067844	181.48895786247	137.176077148713	654.246430422157	1.03698639014771	0.0290743437924348	0.381794512951221
LRP1B	1.63456655164957	0	2.092894314025	2.73139416830069	4.47373260658441	11.4745875449906	2.22516087702104	0.0293063917758222	0.382286645033148
RDH16	2.15762028632989	6.71417270783611	8.38211648265212	10.1900342154288	30.3543399995555	8.74217181631286	1.50195968973449	0.0304807075533168	0.38385469555083
TAS2R20	43.073451891136	16.1021668708894	46.3031935763334	34.3747582399255	74.847869239555	110.839408513636	1.06231512880576	0.030507684035128	0.38385469555083
TOX	10.3897342976051	11.4781280437218	12.6473987343455	36.7758567609675	15.6319280691744	19.2916042964161	1.04853755931568	0.030800094116656	0.38385469555083
VWDE	10.1895573358356	17.2568513694595	16.8520417296565	11.9265262900561	40.5490739624564	45.8229549900264	1.14670799795464	0.0310452730782245	0.3848880816413
KRT37	3.81445459142784	9.62195310019639	6.34168700761332	15.9418773539106	17.5483456411948	12.0979551165638	1.19791775022047	0.0312368409935894	0.3848880816413
CTNNA2	0	3.85185123008599	4.18191100263188	4.16333634234434e-17	4.16333634234434e-17	4.16333634234434e-17	-4.45527667159684	0.0312842151228516	0.3848880816413
C5orf46	0	3.85185123008599	4.18191100263188	4.16333634234434e-17	4.16333634234434e-17	4.16333634234434e-17	-4.4553009616928	0.031309891583238	0.3848880816413
RNF225	5.04725002742775	2.86879236994599	0.0336454337851047	4.16333634234434e-17	4.16333634234434e-17	4.16333634234434e-17	-4.4883888315959	0.0313694743964524	0.384943326181071
STOM	3.28595764504025	0	4.18133924002013	4.16333634234434e-17	4.16333634234434e-17	4.16333634234434e-17	-4.38984159763457	0.0314634826247718	0.38552467841458
DEGS2	0	0	1.04043231586628	1.79892589234745	12.8424532858889	0.180040511878442	3.53518934781012	0.0317999831252478	0.386665912989644
EFCC1	1.38439756164519	3.81350791982555	8.34574238200134	1.90893394134035	0.0162529830872846	0.0289045463081255	-2.50530542724189	0.0319967969290245	0.387239966879163
SCIMP	0.63990429611033	6.78263714878319	1.09392781866829	15.111354276298	10.9892109081907	3.93236580652333	1.7780232309971	0.0320585055263946	0.387239966879163
PRR35	4.16333634234434e-17	4.16333634234434e-17	4.16333634234434e-17	0	0.0888873207710819	13.4475279458123	5.2773567353826	0.0320645417300263	0.387239966879163
TLX2	1.46924704004936	7.75395956095625	0.0373017129319546	4.16333634234434e-17	4.16333634234434e-17	4.16333634234434e-17	-4.69847764380725	0.0322620246749366	0.387883775359163
TMEM249	62.9771643592231	21.8490974127339	39.0843021010236	20.7001450085829	25.0453168149181	2.94978058692289	-1.33455513349482	0.032281893834099	0.387883775359163
CAPN3	15.9134986780506	17.1919643030243	25.2360872221292	3.64116298590028	13.0413685647151	9.47659344966258	-1.15325435905644	0.0323558566981098	0.387933677078534
LRRC14B	8.25935452213122	8.66155290580203	0.06473317752361	0	0.0163415362591196	2.24761518375657	-2.7448327997892	0.0323795418790562	0.387933677078534
DMRT3	3.28650726626607	1.8994784671126	2.12388625822975	4.16333634234434e-17	4.16333634234434e-17	4.16333634234434e-17	-4.37501043980377	0.0324454671189093	0.387933677078534
C10orf107	0.659443928176358	5.81132238407944	1.08863858250515	4.16333634234434e-17	4.16333634234434e-17	4.16333634234434e-17	-4.41067078850091	0.0324756655673093	0.387933677078534
CHST5	19.3593940493809	12.3559419846866	25.2280639285978	6.50061505168803	10.9404438479793	9.49828263661806	-1.07377424451743	0.032708285207708	0.387933677078534
WNT4	12.0757691961362	7.58802584390236	16.7978823716429	3.71154683853228	6.54705752319922	4.79231848053499	-1.26056136902843	0.0327372546474352	0.387933677078534
ANXA3	4.16333634234434e-17	4.16333634234434e-17	4.16333634234434e-17	1.85205673210443	2.22225785927132	3.50123279766165	4.40963650226867	0.0327503279527921	0.387933677078534
DEFB134	4.16333634234434e-17	4.16333634234434e-17	4.16333634234434e-17	1.85205673210443	2.22225785927132	3.50123279766165	4.40964214505233	0.0327632981871703	0.387933677078534
BEST1	2.42726301815662	1.90503666901064	2.11693165740833	4.16333634234434e-17	4.16333634234434e-17	4.16333634234434e-17	-4.20175732616467	0.0329841121438522	0.388623263460879
TDRD6	3.44943968609239	0	0.015720167151122	2.71929895516967	15.0512950203132	2.64457265160965	2.43039814431733	0.0336457916780556	0.392073913533782
IL17C	1.5429821098093	1.90491666936309	3.14588921389342	4.16333634234434e-17	4.16333634234434e-17	4.16333634234434e-17	-4.22356858432134	0.0340400861125382	0.393979634052589
C2orf61	1.5429821098093	1.90491666936309	3.14588921389342	4.16333634234434e-17	4.16333634234434e-17	4.16333634234434e-17	-4.22357311642598	0.0340494178411692	0.393979634052589
TTC16	4.16333634234434e-17	4.16333634234434e-17	4.16333634234434e-17	5.7088102984169	0.0607034128478523	2.42826708237222	4.52851562512315	0.0345763513996765	0.396564398422907
NAALAD2	18.6522668387734	11.4109947180374	20.0002589784229	16.6508431516214	38.4244296529125	45.8751050158668	1.00721523240654	0.0346686460330175	0.396564398422907
LIMS2	2.31138524117931	1.88398016482303	6.2626826669277	15.0804909340547	15.2734272804972	2.81052298118095	1.63509222960116	0.035534763546235	0.399508057379766
CCDC30	0	0.942347653526357	4.15135068448528	1.75863343422309	9.82569740394015	11.6069726997131	2.18213241917106	0.035675521247139	0.399788048983019
PLEKHG6	10.3701277733179	16.3357872002292	8.50732266974514	15.790669773365	19.9435304292986	38.548479400539	1.06897250181014	0.0357318100001431	0.399788048983019
CLDN2	4.16333634234434e-17	4.16333634234434e-17	4.16333634234434e-17	0	5.3704263345296	2.40502053675728	4.44199314339092	0.0359483753560726	0.401353666362712
C10orf67	1.63456655164957	0	2.092894314025	7.5440970630885	6.57627149866061	2.59217539710139	2.06918537961369	0.0360439206175523	0.401353666362712
CLIC2	0.842869920219506	0	0.00407018522834432	1.83484553789411	5.40958876943676	2.45368790591698	2.96574298375837	0.0361476495275886	0.401353666362712
NPY4R	8.44577992333047	3.8151908627016	0.0497523800177326	0	0.00825465055671934	1.13636373649952	-3.10891719440143	0.0361669104184009	0.401353666362712
HRH4	5.95042306599138	0	2.13023645631356	4.16333634234434e-17	4.16333634234434e-17	4.16333634234434e-17	-4.48742831618265	0.0361859037632829	0.401353666362712
FAM3B	0.603588167423157	9.70504797334802	0.0407289449694122	4.16333634234434e-17	4.16333634234434e-17	4.16333634234434e-17	-4.84971480151845	0.0364012527425749	0.401824965830327
DDX25	0	5.81111004445674	2.12431020415823	4.16333634234434e-17	4.16333634234434e-17	4.16333634234434e-17	-4.4394827439364	0.0370531366150638	0.405638277408143
TMPRSS4	4.16333634234434e-17	4.16333634234434e-17	4.16333634234434e-17	1.85195409858543	0.0541434820057289	5.67185528589279	4.43340547215964	0.0373629829154064	0.407060206705693
DIRAS1	4.16333634234434e-17	4.16333634234434e-17	4.16333634234434e-17	1.8433280360067	6.43526456806779	0.108898022358349	4.57729228714243	0.0373833357084086	0.407060206705693
DNAH8	4.16333634234434e-17	4.16333634234434e-17	4.16333634234434e-17	0	2.22277975476178	5.67284230721095	4.46934415435254	0.0374893465264063	0.407352680939799
USHBP1	1.57161789632361	3.86814402333968	0.0232264648919638	9.44024215951704	7.67624592041659	2.64122363724469	1.77103487779038	0.0375487160231551	0.407352680939799
GLDN	13.0774397704715	3.73527850715685	14.6935972214262	22.5025254830644	17.7308170362888	24.8433032859839	1.03785439337426	0.0376444815757573	0.407466200099411
SYNPO2L	2.74962424100985	17.3315045334629	12.6307819484493	5.69521821004477	3.30611768536135	0.120546501253874	-1.78352406298682	0.0376831261292261	0.407466200099411
EVX2	0	0	1.04043231586628	1.83467326921248	2.24919858947063	5.74459610942171	2.95132050526045	0.0377464536722466	0.407466200099411
UBE2Q2L	6.25656252167145	8.60580048811991	11.5533672882022	3.75969703134743	2.24861428774297	3.55831512912698	-1.42558064205261	0.0378034923184355	0.407722958405355
AGRP	0.807677166471247	0	1.04932864051848	4.70329696635873	2.27259181655658	4.71253279406166	2.43636345925871	0.0378653181076007	0.407722958405355
OIT3	0	0	12.4241520075174	4.16333634234434e-17	4.16333634234434e-17	4.16333634234434e-17	-5.10578847447221	0.0382505663704484	0.409643911386285
JAKMIP3	17.012241414566	5.62212308069259	24.1178576655458	30.88297691577	48.1046404928122	21.9015252450747	1.10349982415824	0.0385188662026544	0.411012264656123
XKR4	2.91761536318249	11.5593236309805	7.38841797420696	12.0957791382485	15.4539278247048	22.2778790735791	1.18265286881075	0.038616843178081	0.411013770031753
ZP2	0	1.89896532965161	6.2320065181579	4.16333634234434e-17	4.16333634234434e-17	4.16333634234434e-17	-4.48221991924953	0.0388787040003854	0.41256598624952
TMEM190	1.60139678844617	0	3.127477062697	5.59820525760955	9.77303672492491	3.76115514245022	1.95260286130718	0.039305406780564	0.413919019486322
CCDC114	5.66263647866973	4.77185216738195	5.28153682262405	7.38476293816327	20.6428919584307	10.8517398268444	1.28337163983115	0.0395292199441612	0.414539991256155
SCN3A	10.4378509404929	12.461027012257	9.528861507446	1.82703991982211	8.56837804663608	0.13352408761809	-1.56963042787082	0.0402397143062954	0.418164428219953
EPHA1	2.97326565268292	6.70219485223886	9.42851558029316	1.87189451637772	3.23985857892598	0.0701021650336838	-1.77887359298607	0.0404650226426006	0.419006288599209
GSG1	15.5497992962382	39.356545742146	29.5359558521134	21.7241957655851	10.0408070523003	9.78109589152756	-1.01556876935113	0.0405332544038681	0.419397047526238
ELF3	4.72799432699205	3.78891684352902	9.41931555309223	10.236780861848	17.4876894142993	13.1354133226622	1.17703717829696	0.0406501286034217	0.419586756003699
GGT5	4.41727751505544	16.3514858877891	12.6368063184818	7.6204838474325	0.0741328818834119	2.47419345795122	-1.67163583520601	0.0408450464186167	0.420699386766976
CASP10	5.18080526535742	0	0.0230548812303265	15.1340539629391	10.9620855560988	1.57431857581948	2.32564024248809	0.0408724110268218	0.420699386766976
CARD16	1.51609433765848	0	6.23165749702438	4.16333634234434e-17	4.16333634234434e-17	4.16333634234434e-17	-4.44823206752664	0.0412748074292265	0.421202659167919
ASB5	1.51609433765848	0	6.23165749702438	4.16333634234434e-17	4.16333634234434e-17	4.16333634234434e-17	-4.44824171552685	0.0412930247347459	0.421202659167919
SERPINB3	1.51609433765848	0	6.23165749702438	4.16333634234434e-17	4.16333634234434e-17	4.16333634234434e-17	-4.44825900428628	0.0413256998831004	0.421202659167919
ZNF843	16.5652649275884	10.5189135298084	4.33214544491415	1.82680048356693	4.37686685154223	4.68527104402646	-1.50838828395156	0.0417082971239142	0.421912170296286
PATE4	7.30792992670326	4.7517119195891	7.37328508571374	0	2.1923123408194	3.43646310761374	-1.77347334807579	0.0419544495756213	0.422164332685528
IL18	2.31138524117931	1.88398016482303	6.2626826669277	9.37035388885321	10.9526405308742	7.28496009845469	1.38450210401719	0.0420455656732825	0.422164332685528
ANKRD22	8.6284467046482	0	0.0367979156888223	5.50033959699315	14.2224209254793	15.2351632184237	1.99754041086423	0.0422558713339235	0.422746654285342
SLC25A34	7.94480078966757	5.68302139913288	14.664324308871	0	6.43616387579469	2.43039277032573	-1.65937215176454	0.042388383096128	0.423545140746006
GOLGA6L4	9.92818349930854	1.84261598923755	8.41153958743338	9.23667436434472	26.1078661815666	14.4161405742851	1.28854343904743	0.0427355170881609	0.42436962581044
DMGDH	13.0211783740068	3.72938274430494	16.7748671999389	17.7095206558656	22.0616455173265	30.5786431904448	1.0624729276944	0.0431641129381801	0.424769360796606
SERPINA5	0	0	1.04043231586628	12.4096342489643	0.0990393457245125	1.41005400715784	3.40050764137678	0.0432309444374442	0.425133807047474
GPBAR1	6.21826955836766	17.3634248711653	4.31461420472379	4.73903105566169	0.060847324974068	3.5297647315737	-1.68875625397034	0.0434003650913039	0.425548694384395
PKD2L2	7.58690551792398	2.84686983725075	1.11219119655733	6.47291113023985	15.2352983826521	9.58912012011947	1.39416129860292	0.0438889083566444	0.428132381370014
GLRA1	10.5607200220592	0.862453859424654	16.72571796394	0.902297121787367	2.20781073257404	3.4699690911062	-2.04865516787442	0.0443826462431796	0.428206931736125
ADAM20	1.71253841556146	0	0.00804445721990343	1.81926677396927	5.44550008375455	4.71415020455137	2.49157992091597	0.0444920932395923	0.429008279831585
AHSG	6.13889613136979	15.3850821841396	10.5602098900232	7.59255564176997	2.28295486431021	2.51670708187504	-1.33238975158257	0.044778336571883	0.42998311733556
NDP	1.63484994932212	1.92443624918331	0.0157812478907333	7.56723658330348	4.43320636414835	2.55585773655998	1.88908319490478	0.0450970299068462	0.430627541970887
ABCC12	4.16333634234434e-17	4.16333634234434e-17	4.16333634234434e-17	2.81573404214532	0.0540119655690032	4.58884552688531	4.40569090244741	0.0474430091200953	0.43661330239584
ACTL6B	4.16333634234434e-17	4.16333634234434e-17	4.16333634234434e-17	0	3.25899436183894	3.47033229523259	4.23710581255306	0.0475874631337652	0.436888706705152
DNAI1	6.58050523209036	3.80404125427672	4.24196797302577	15.0173306480206	22.8028758863415	2.88253384667441	1.45410699358099	0.0478336697701994	0.43790179163532
PLIN4	12.6477138420037	11.412050199408	26.2132149329625	1.76896328153421	7.68132426137648	11.5434551478028	-1.25293070462134	0.0479024539290511	0.43790179163532
ATP1A2	4.16333634234434e-17	4.16333634234434e-17	4.16333634234434e-17	0	1.15949718044379	6.75171213503017	4.48616078572888	0.0479943490085022	0.438093280084907
KISS1R	6.25806711523601	11.5268648190662	8.45357042259457	2.79543010152889	4.35989086610811	2.45331321162569	-1.41456175043002	0.0482864806626579	0.438788885485092
F5	4.16333634234434e-17	4.16333634234434e-17	4.16333634234434e-17	4.75265855122498	2.22148226396889	0.095733341239481	4.33813291577606	0.0484510034991489	0.439177839038281
LRRN4	2.42681000590238	0	4.17196491215475	4.16333634234434e-17	4.16333634234434e-17	4.16333634234434e-17	-4.22119265652148	0.0484548715776386	0.439177839038281
CYP46A1	6.48606407620269	5.73488179986296	5.29467354510054	19.8228641365572	6.80765273105368	13.1251096631152	1.16369166402522	0.0499677898765581	0.442684664862782
