# Supplementary material for: ROR2 deficit may induce the tetralogy of Fallot via down‐regulating of β‐catenin/SOX3/HSPA6 in vitro and in vivo
Source: J Cell Mol Med. 2023 Sep 25;27(22):3539–52. doi: 10.1111/jcmm.17969 (PMC10660643; doi:10.1111/jcmm.17969)
Supplement: Supplementary file 4 — Table S3: [file JCMM-27-3539-s003.xlsx]

## Sheet: Sheet1
Supplementary Table 3: Sampling information of the participants.
Patient tissue sample information
	sex	age	cause of death	sampling point	sampling interval time
N1	female	5 years old	car accident	All of them are the junction of the pulmonary artery and the right ventricle	Within an hour of death
N2	female	9 years old	foreign body asphyxia		Within an hour of death
N3	male	8 years old	car accident		Within half an hour of death
N4	male	9 years old	foreign body asphyxia		Within an hour of death
N5	male	11 years old	fall injury		Within half an hour of death
N6	male	7 years old	car accident		Within an hour of death
T1	male	7 months	LIVE		Sampling during corrective surgery for tetralogy of Fallot.
T2	male	9 months
T3	male	1 year and 4 months
T4	female	2 year and 9 months
T5	female	1 year and 9 months
T6	male	11 months
Note：the site for tissue sampling is Qingdao Women and Children's Hospital, Shandong, China.
